# Supplementary material for: Screening for genes that accelerate the epigenetic aging clock in humans reveals a role for the H3K36 methyltransferase NSD1
Source: Genome Biol. 2019 Aug 14;20:146. doi: 10.1186/s13059-019-1753-9 (PMC6693144; doi:10.1186/s13059-019-1753-9)
Supplement: Supplementary file 2 — Information for the samples with developmental disorders (cases) that were included in the main screen (N = 367). (TSV 216 kb) [file 13059_2019_1753_MOESM2_ESM.tsv]

Sample_ID	Sample_name	Batch	Platform	Tissue	Slide_ID	Array_ID	Sex	Age_years	DNAmAge_years	EAA_without_CCC	EAA_with_CCC	meanMethBySample	Disease_status	Gene	Genome_assembly	Mutation	Protein_change	Mutation_effect	Pathogenic	Other_comments	Gran	CD4T	CD8T	B	Mono	NK	PC1	PC2	PC3	PC4	PC5	PC6	PC7	PC8	PC9	PC10	PC11	PC12	PC13	PC14	PC15	PC16	PC17
3999941035_R01C01	MS0588	May_2015	GPL13534	Peripheral blood	3999941035	R01C01	Female	7	5.473183736	-0.459921009370576	-0.398600167335363	0.263371875	Angelman	UBE3A	hg19	NA	NA	NA	YES	NA	0.216911275233123	0.33914483533791	0.130561892409373	0.121446477909189	0.0559952260383936	0.117374074400647	-42144.3976625649	-29065.1166348728	1335.92889326798	-3081.88175422716	11848.8470457375	7638.80483979755	196.293678816754	-885.178834628649	-4440.33204529473	1812.94591658367	-1123.98564157002	-4260.22976554454	657.573948838623	-2017.84361618608	1115.56239435505	5.28444997493656	-619.440604596046
3999941035_R02C01	MS0590	May_2015	GPL13534	Peripheral blood	3999941035	R02C01	Male	13	15.48878288	2.27178148921744	1.01341859780896	0.26764999	Angelman	UBE3A	hg19	NA	NA	NA	YES	NA	0.474327495063147	0.140819892923111	0.11742196482641	0.0942454667099474	0.150034226660516	0.0139286734896269	-29313.7253615276	-30672.820270982	-5789.089567072	976.956199646332	14761.6558320482	5704.04458435798	2662.06713905365	846.575486625805	-2053.40806413462	2553.21170450587	-117.676080586321	-3269.397757894	688.579321308586	-2318.32813903859	459.897748513618	139.737046911248	1305.56259054885
3999941035_R03C01	MS0592	May_2015	GPL13534	Peripheral blood	3999941035	R03C01	Male	55	59.49787491	6.98141042000282	6.2929753022191	0.270015337	Angelman	UBE3A	hg19	NA	NA	NA	YES	NA	0.492072671392799	0.162261351022683	0.0450833052165502	0.0491671494757212	0.0708803589734723	0.180535163918774	-28981.7402323799	-26658.2412900848	-2265.44838266653	517.664344104281	10168.3080265	3443.00012964046	926.16505140955	-3783.09245589066	-823.083365874403	4427.73970321932	-616.533679869674	-1870.34882444657	-1258.96400553203	-3203.0965965265	1406.04958044619	-865.227180125303	-91.7828721451071
3998568164_R01C02	MS0577	Nov_2015	GPL13534	Peripheral blood	3998568164	R01C02	Male	1	2.790549766	-1.03317610709803	0.628957155894279	0.266228652	Angelman	UBE3A	hg19	NA	NA	NA	YES	NA	0.230107979802714	0.359018691430724	0.198566404756799	0.179139063090017	0.0229270388097729	0	-29817.5817555792	-30776.0107306241	5152.32828219619	-1329.22123376662	4196.36464611789	2368.66602586877	4793.45907897062	-1370.34876594276	1705.70796130319	-305.468603535446	21.7418892854028	-289.663431046183	370.583715944098	1320.26293016994	-1912.03168404725	440.006130843772	1319.0004418843
3998568164_R02C01	MS0578	Nov_2015	GPL13534	Peripheral blood	3998568164	R02C01	Female	4	3.956276247	-0.795295951534869	-0.267899804479594	0.267749946	Angelman	UBE3A	hg19	NA	NA	NA	YES	NA	0.441810220244777	0.194372029175381	0.121120878488069	0.146516076358044	0.0758601099229717	0.0203206858107572	-14917.4297231253	-35014.5784981058	1211.93810850833	2150.62016619873	2456.66549328083	5025.26554493437	-375.961203389396	-5825.06816701107	71.7050788149116	-2012.53180725587	-4012.84740498512	-1428.06917826003	118.272566842225	1114.5504070187	-1315.21119254156	-34.4262769511414	1416.54098815076
3998568164_R02C02	MS0579	Nov_2015	GPL13534	Peripheral blood	3998568164	R02C02	Female	15	17.87817565	2.51665843808622	3.02226848828426	0.265623864	Angelman	UBE3A	hg19	NA	NA	NA	YES	NA	0.431924889424246	0.192248155379975	0.13551237708453	0.152125462942995	0.0582031368055907	0.0246888257095881	-16246.7781483007	-35916.8646636172	4.2370814968596	3869.50255177571	4623.40461156176	2863.88876274505	546.598492884183	-5359.32287787671	-824.838652500721	-2157.5513941684	-4369.62324408218	-1118.01370603649	603.434535262794	1774.93476171665	-1969.03042021157	-164.134140692589	3329.84586101608
3998568164_R03C01	MS0580	Nov_2015	GPL13534	Peripheral blood	3998568164	R03C01	Male	1	2.320603044	-1.07502504234829	0.551845458429435	0.273587779	Angelman	UBE3A	hg19	NA	NA	NA	YES	NA	0.267399183207118	0.252602254591419	0.187045625780862	0.237753936330388	0.0551990000902138	0	-24292.9068375238	-39671.5027326509	-13816.8333551283	3072.14636105104	8646.17501543321	5491.06488637066	1394.08527870108	1776.24715409556	1052.32959170022	-206.90739229159	-1039.76843059195	-256.79879921948	-68.2359470936082	1268.9854869774	-995.596282811779	1052.95474416757	1529.25182600091
3998568164_R03C02	MS0581	Nov_2015	GPL13534	Peripheral blood	3998568164	R03C02	Male	4	4.348249902	0.314939380987258	-0.182009109726253	0.259706428	Angelman	UBE3A	hg19	NA	NA	NA	YES	NA	0.411472467144744	0.222092297042462	0.112126832860643	0.0986430892372087	0.0502755290829979	0.0786311664886256	-24587.6768398584	-24786.8273310091	17191.7985330463	-8803.56564232781	11600.1588007772	10247.6863670599	-3258.00584419799	-19093.3995629401	698.168634687422	2129.39328347187	-2910.24689434651	-6311.52718793898	-620.977798193372	-689.218366329137	1269.39810412798	1657.98273328093	-1105.11283215146
3998568164_R04C01	MS0582	Nov_2015	GPL13534	Peripheral blood	3998568164	R04C01	Male	1	0.959598999	-1.58289828324098	0.622099803602527	0.278578233	Angelman	UBE3A	hg19	NA	NA	NA	YES	NA	0.131225678877351	0.426575062756564	0.177550631775415	0.181417542697885	0.083231083892785	8.67361737988404e-19	-13918.3058095887	-32747.2679496573	-5010.47183088064	4747.98692073159	4811.07983602301	4295.45657841286	1590.616576731	-5160.38245103814	3666.56192777189	2344.2747076872	-3655.88672095935	-235.671866646499	-1282.49890012716	1140.91870405545	-302.603186959611	-732.202285602292	2622.81711085858
3998568164_R04C02	MS0583	Nov_2015	GPL13534	Peripheral blood	3998568164	R04C02	Female	1	1.994091886	0.231966724374384	1.90062436148571	0.273219004	Angelman	UBE3A	hg19	NA	NA	NA	YES	NA	0.278862958368995	0.30762914522453	0.155724421999258	0.197341957873248	0.0549759531488776	0.00546556338509119	-11938.9877960071	-39212.4304624332	-18283.1452704238	4711.31036906752	6898.23349661611	2577.16498820032	735.505621903214	1573.04076563254	-2343.40476240549	-434.605480358032	-3553.93720381988	-174.905404003324	303.411730174618	2435.25886887372	-426.667929506325	-1435.41719256031	2164.36567422597
3998568164_R05C01	MS0584	Nov_2015	GPL13534	Peripheral blood	3998568164	R05C01	Female	10	8.697172131	-0.601384000364906	-1.07389930160981	0.26331935	Angelman	UBE3A	hg19	NA	NA	NA	YES	NA	0.469613915444605	0.185172763952484	0.143221704818211	0.112484425209204	0.0388827090574854	0.0333479381586347	-14903.6204114629	-26045.2853963709	-7645.00656752287	733.664007019616	14137.0120307419	11833.6725879944	2203.2741300834	2658.58396634564	-3618.59095976405	-961.891245493048	-4922.79110126175	-2173.81393635141	985.376781007423	528.548121619714	-461.731526921172	1640.10608746032	633.604760422344
3998568164_R05C02	MS0585	Nov_2015	GPL13534	Peripheral blood	3998568164	R05C02	Female	14	15.7410421	1.18599643242532	-0.000766932809654008	0.264603808	Angelman	UBE3A	hg19	NA	NA	NA	YES	NA	0.483205048301158	0.132018375816544	0.137065403260021	0.0812454509888684	0.0856315221193136	0.0753874696668047	-5449.04918083105	-38881.6514399331	-20619.5192119744	8619.79718930453	4168.72245472249	1771.56419309276	478.430962058633	2899.97273984182	-1379.81572156933	-1314.26134747501	-4299.80458322297	914.007366345092	-1306.28874144063	2391.57229832756	-1495.06594178521	-1809.75820241635	2858.94089523944
3998568164_R06C01	MS0586	Nov_2015	GPL13534	Peripheral blood	3998568164	R06C01	Female	6	5.13374965	-0.495539357824295	-0.489287070237184	0.265528328	Angelman	UBE3A	hg19	NA	NA	NA	YES	NA	0.600708666515807	0.116477400916966	0.0620665591235465	0.10544894603124	0.0736868368789031	0.0404218208408871	-11828.4268396005	-28624.5968461022	-9759.30503224239	448.834137157625	7946.85058256778	7889.32390079239	-1768.78918011832	-7268.47113804529	-1665.50257277674	398.845797462714	-6093.84939081755	-2005.7505608636	-873.864949573244	2464.29300710514	-1141.19759972409	47.9394845228027	1093.90569942776
3998568164_R06C02	MS0587	Nov_2015	GPL13534	Peripheral blood	3998568164	R06C02	Male	25	32.45470863	4.99157985603274	5.75566563884828	0.272750513	Angelman	UBE3A	hg19	NA	NA	NA	YES	NA	0.308729773819219	0.340113180810665	0.100507496668951	0.0699340888133025	0.0997665192018617	0.0768315323771366	4048.18106193027	-37853.2180014071	-16921.7290834212	11984.198264516	-1566.66242822673	-2409.05184329205	-945.803575398078	3311.66458799764	3500.04032761096	2255.48371157839	-3626.35379797247	3852.18106922322	-5456.97935317176	1778.83417463816	527.693238025761	-813.312778835724	1475.22837245634
9297949061_R03C01	A122	Europe	GPL13534	Peripheral blood	9297949061	R03C01	Male	23.25	29.94120469	4.7129714748259	4.30950590559837	0.259597513	ASD	NA	NA	NA	NA	NA	NA	Race=W	0.704171049830108	0.102586575106817	0.0705556978660505	0.0368326737824552	0.0739259327337327	0.0119280706808361	-66270.6984100794	-2325.10458710718	21377.7388962823	-509.314692743375	188.655823733293	-1458.86471583891	-2296.38305877843	1897.48721500311	2021.82716930035	-377.566358112289	1342.81462821506	1734.64655131849	2129.876954611	4193.18617289437	756.913656522697	-1787.30421408552	148.848260339703
9297949061_R03C02	A125	Europe	GPL13534	Peripheral blood	9297949061	R03C02	Male	25.75	23.66579727	-3.66347902177967	-3.25679094983136	0.267846239	ASD	NA	NA	NA	NA	NA	NA	Race=W	0.63448816000339	0.18064353531106	0.0646867083985823	0.0532174076408556	0.0645402904565871	0.00242389818952461	-66914.0072372062	-3328.90977256636	17571.855104701	2684.06229739208	-46.0561965186113	-1811.11799870077	-1587.43483663545	1007.20900620111	1927.15030904826	-102.803182717239	1567.69049134198	2056.45627494353	1970.10124759673	3651.59983890377	723.949654148354	-2650.91163296549	-350.188749269523
9297949061_R05C01	A123	Europe	GPL13534	Peripheral blood	9297949061	R05C01	Male	23.75	22.89490773	-1.69575240326216	-2.27929151000949	0.274846413	ASD	NA	NA	NA	NA	NA	NA	Race=W	0.664337801273338	0.119515749974726	0.0936113221870077	0.0472173413400897	0.0560966898841885	0.0192210953406505	3395.24785012955	8580.60005735656	8673.59321054681	17555.6654570961	6750.29755723251	-1673.01453445601	510.632651664175	-3322.20110962468	1214.53124198613	10662.8905672744	-1174.80347739292	1867.63783886224	2093.31058216332	3988.57162225782	-7.71948735752044	-8128.08583325503	-289.197281463028
9297949061_R05C02	A126	Europe	GPL13534	Peripheral blood	9297949061	R05C02	Male	26.58	31.33521081	3.74652909851115	3.74770860638621	0.277035001	ASD	NA	NA	NA	NA	NA	NA	Race=B	0.65215123588923	0.14898208591663	0.0581992508484339	0.058086409592035	0.0657850294299624	0.0167959883237089	-13439.2605581931	5380.00627367037	9312.68707592106	10567.8308875893	4462.63815291215	-1763.93526319306	-2954.90586618619	-3687.58103781042	2163.05052936884	7314.97453247593	-487.202472252962	3723.26469832004	4680.03775026201	6214.63345014019	1957.84406038054	-6099.17280205988	-2030.56025060794
9297949140_R01C02	A100	Europe	GPL13534	Peripheral blood	9297949140	R01C02	Male	11.83	13.55540994	-0.463017232256139	-0.954884918330572	0.264073884	ASD	NA	NA	NA	NA	NA	NA	Race=B	0.604081988913996	0.119463969902586	0.13587505415153	0.075474992152474	0.0639610328973525	1.73472347597681e-18	7984.02803345049	1508.17832003261	16282.3989542226	1125.09902166052	944.202364235131	-4855.20293572991	4171.89291330521	2951.25166508416	5818.14387799915	-3729.40213764152	-2155.56540448228	-174.448989171379	-661.800082596792	1849.74746525822	-2111.20034623051	-1340.91966364864	200.571447215189
9297949140_R03C02	A101	Europe	GPL13534	Peripheral blood	9297949140	R03C02	Male	12.33	12.62567804	-2.03462646473486	-2.20371514283772	0.259684513	ASD	NA	NA	NA	NA	NA	NA	Race=W	0.65862065006735	0.0721422074075116	0.0661174301040315	0.107913054927869	0.0665831096155374	0.0286235478776997	19793.1285512403	5224.66722320517	14381.2812035247	-1566.69953366008	3889.23658372955	-6150.98897453609	1157.55916759952	5049.97317695825	4609.98447100205	-1602.95441843955	-277.505584308729	-906.612426339209	-2653.88892918122	-1479.36887469964	156.250253713025	-200.543612844025	-2195.70429038279
9297949140_R05C01	A99	Europe	GPL13534	Peripheral blood	9297949140	R05C01	Male	11.67	11.91444556	-2.12870024968859	-1.69023771080639	0.26378363	ASD	NA	NA	NA	NA	NA	NA	Race=W	0.639282421543139	0.137783096367325	0.0492790550750443	0.0933786961219105	0.0775637973809388	0.00271293351164294	41817.6718349821	3177.98127970366	14034.5735033922	9318.92105976525	3850.42028029956	-6191.0427641562	2846.12975738507	5443.64575383549	6856.32347643568	-1506.12776310856	-2719.34364493894	-820.899984547011	-2526.45566541742	-179.865252329552	-2390.50470305712	-2503.44839365482	609.546047218178
9297949140_R05C02	A102	Europe	GPL13534	Peripheral blood	9297949140	R05C02	Male	12.67	15.1433583	1.1001417145034	0.84971351811047	0.263024727	ASD	NA	NA	NA	NA	NA	NA	Race=W	0.53869481303373	0.128256722095986	0.0977062614678928	0.105031724281628	0.0882811352540198	0.0420293438667433	28587.9036634844	11348.0768970884	19642.0889326219	4962.34432454519	5287.41205756482	-4417.63145342357	366.5169282223	6233.33318825133	6025.76506525589	-1077.38128373195	-3282.26570339336	-2051.26735060263	-1075.35432898109	785.262307368293	-2238.98457973928	-2981.56162482991	226.780431312064
9297949145_R01C01	A115	Europe	GPL13534	Peripheral blood	9297949145	R01C01	Male	15.92	20.69231419	2.58564848510862	2.23806513923437	0.259710871	ASD	NA	NA	NA	NA	NA	NA	Race=W	0.600576213410738	0.117252964043904	0.0490810161644963	0.0661877337650695	0.0921692874639731	0.0747327851518191	-11099.8439806158	11287.4880902336	9228.49193212969	2272.31658705946	5872.05973809847	-3625.57448874335	-1659.29906492506	4593.25353065176	4718.15314809966	-3985.49131791105	-1361.74373456391	1069.76226296693	1283.11435643864	3155.61547233702	-519.801306593012	95.6419768358199	-778.91307428911
9297949145_R01C02	A118	Europe	GPL13534	Peripheral blood	9297949145	R01C02	Male	16.92	18.37736076	-0.218232990031556	-0.840824316296086	0.260690123	ASD	NA	NA	NA	NA	NA	NA	Race=W	0.505394316034734	0.155579095653052	0.102352558462004	0.0706751124012744	0.0945967717165447	0.0714021457323913	-21078.3851364759	13420.9447283678	10957.8507719864	-4252.49604966966	4336.78022448969	-3474.1873963942	-1986.5664423512	5068.10545773552	3535.14966011164	-3670.41921136602	-662.699001404999	1557.80353465277	784.820172410025	2672.03243261769	119.559987163428	-439.471634913101	-1599.61721160172
9297949145_R03C01	A116	Europe	GPL13534	Peripheral blood	9297949145	R03C01	Male	15.92	14.74270021	-3.54188919111282	-3.34212512674442	0.263906605	ASD	NA	NA	NA	NA	NA	NA	Race=W	0.594787067373255	0.181326194707607	0.0959976938964382	0.0621194646826772	0.05577321968057	0.0099963596594525	17686.0030786509	11348.5814563086	14869.9429857589	1669.88013028186	6709.5065453731	-4907.39918475352	-2397.00531677732	955.166819547017	4294.9715658141	-458.695192976405	-2350.86946628999	1812.62243204295	928.998464052878	1312.28777364989	-293.910272130242	148.830348515872	-699.226031074936
9297949145_R03C02	A119	Europe	GPL13534	Peripheral blood	9297949145	R03C02	Male	19	28.69942806	8.29055843429497	8.60140105895168	0.266179619	ASD	NA	NA	NA	NA	NA	NA	Race=W	0.587420271546132	0.197859211796953	0.0810385074725998	0.0538140800436569	0.0534747219846228	0.0263932071560351	6637.60447251482	15804.888025176	13289.7119587706	1693.75610898526	6819.10363053566	-3610.79981021387	-847.023213941067	4256.77209738546	4200.89373963122	-95.2084416331371	-3479.44451611763	1280.10556225398	2128.42355406016	2418.81529779155	-323.415017877159	185.106391777277	-1099.5333801121
9297949145_R05C01	A117	Europe	GPL13534	Peripheral blood	9297949145	R05C01	Male	16.75	20.84761017	1.88861712580751	2.42469834385084	0.265149802	ASD	NA	NA	NA	NA	NA	NA	Race=W	0.49473295659817	0.199087759179538	0.111631784206538	0.100933765346349	0.0396518442994036	0.053961890370002	33671.2003354275	9168.82716441202	17776.8814095925	-3854.08314224934	2918.27868589591	-7010.44258790774	1697.53484394741	2437.14180722041	4982.43617464292	74.5710335258215	-1613.72922580776	-1439.28937079956	-534.461886399726	1900.21748600048	-306.237693845058	-1363.60590862861	-491.157130333069
9297949145_R05C02	A120	Europe	GPL13534	Peripheral blood	9297949145	R05C02	Male	20.16	17.69509361	-4.51209103260543	-4.3029172133881	0.262956061	ASD	NA	NA	NA	NA	NA	NA	Race=Other	0.634928252954544	0.152160979865918	0.0830485441752414	0.0649791473747497	0.048336927912639	0.0165461477169079	34155.0398047767	8607.13923426697	15566.5985392639	774.186286068653	4516.67814198237	-5997.95012030827	1901.69338436841	4331.57385789575	5612.63923620368	-2121.26811278876	-1700.8845175456	-585.18305241472	-429.536356521708	1554.16263373545	-1156.71721202601	-1742.57208192256	277.853614604727
9297949151_R01C01	A103	Europe	GPL13534	Peripheral blood	9297949151	R01C01	Male	12.92	18.28693655	2.61051984241718	2.02562397002932	0.257605944	ASD	NA	NA	NA	NA	NA	NA	Race=W	0.516745082565168	0.131449985994535	0.11667520851425	0.0953474929103127	0.0549995266686459	0.076242404669453	-81413.171557582	2918.53839071694	18392.9520481334	1620.55983562175	620.588668605898	-486.478748063567	329.078711611631	2941.63613072161	720.982497107438	-1994.33671712077	2057.93753701886	1494.75877523541	574.070770191952	998.893688291009	-638.41415665056	-156.8442645128	542.043688507988
9297949151_R01C02	A106	Europe	GPL13534	Peripheral blood	9297949151	R01C02	Male	13.25	12.24924728	-3.28932425031668	-1.80167600287905	0.262979874	ASD	NA	NA	NA	NA	NA	NA	Race=H	0.589729287670881	0.167355958787516	0.0379386491728224	0.152038771257852	0.0529373331109285	0	-50168.6665158462	-260.753957435408	16355.1567648313	2804.90127697459	2304.33373335545	-2857.87908205209	-196.381621065465	3958.86043391785	2378.95139703233	-2768.04167568045	992.78789916451	1102.02782706806	1270.74106612336	1847.88155920411	-386.511796163022	-1389.00849272344	-99.3723189368445
9297949151_R03C01	A104	Europe	GPL13534	Peripheral blood	9297949151	R03C01	Male	13	15.27709141	-0.516234220586707	-1.29505557086924	0.258294202	ASD	NA	NA	NA	NA	NA	NA	Race=W	0.577656249486959	0.126147037985057	0.13335465441041	0.0689347563791187	0.0559845903574551	0.0332636107297285	-18391.2302647548	-489.537033543528	19645.4622803384	2447.18315131747	1972.18934312447	-4827.16576238441	-1045.60792950851	4199.55140340787	3798.5098590335	-1084.56049791307	-664.845775753084	3524.37550981327	1674.47123209839	2151.97149658294	1388.92060680229	-1112.72623075539	427.462091895244
9297949151_R03C02	A107	Europe	GPL13534	Peripheral blood	9297949151	R03C02	Male	13.25	15.93247357	0.495968338066474	1.67273907375333	0.264937285	ASD	NA	NA	NA	NA	NA	NA	Race=W	0.455695990749866	0.239213962592785	0.104719380757662	0.131455798380485	0.0569191080087467	0.0119957595104554	-16001.0292677016	2043.38063458551	9853.22809149234	4248.4728049495	5411.61263633439	-3617.81582444331	-1261.29328901254	3595.45879816532	3388.67949534289	-544.722976157661	-1533.96854461035	2098.49867770998	1556.6830455375	3132.88161818838	-591.304445521226	-1264.36846912388	120.697118687433
9297949151_R05C01	A105	Europe	GPL13534	Peripheral blood	9297949151	R05C01	Male	13.16	17.97126245	3.1597999126287	2.10385699940993	0.261413091	ASD	NA	NA	NA	NA	NA	NA	Race=W	0.516280975779103	0.159919939807819	0.152523662585449	0.0549499605403563	0.0687793841412848	0.0475460771459883	9928.56609581586	7047.11146827034	21531.8162451227	795.670145930606	2553.39702860786	-5084.26056342275	-2664.26329919187	1000.86644520066	4422.08608843489	2181.36669600348	-1946.43105978466	3168.39315047428	569.290245318933	987.482292899572	1517.20062767395	-3863.61301869263	439.898827196585
9297949151_R05C02	A108	Europe	GPL13534	Peripheral blood	9297949151	R05C02	Male	13.67	18.5985271	3.49578988884718	3.26624865730065	0.264694674	ASD	NA	NA	NA	NA	NA	NA	Race=W	0.600298064303108	0.140376121979814	0.0378117044673803	0.0678629422549205	0.0612958082681786	0.0923553587265981	3344.8247931429	6578.08623386858	19849.9918167523	111.955556556847	4001.69658372306	-3580.32226472083	-1694.64707229836	-417.816204425412	3591.88924338925	2441.36502655024	-2353.19703145813	2997.94964010863	762.164766592284	1709.17617754075	625.240355014598	-3594.90515778444	664.190946927743
9376537037_R01C01	A67	Europe	GPL13534	Peripheral blood	9376537037	R01C01	Male	7.67	9.834525429	1.15078507308584	0.374735884993395	0.261022996	ASD	NA	NA	NA	NA	NA	NA	Race=W	0.562078361903506	0.124443353288208	0.0886806296097778	0.0758397762902831	0.122946893491366	0.0260109854168594	-3734.86920953803	8256.8027964796	20097.8180555851	-3114.1589157824	4073.83990760513	-1203.57266067131	-147.271317374337	-1913.6034495633	5701.51192874467	-1012.8470643985	-2257.48269694027	-1212.3040228288	1704.60377339171	1171.07228702646	-409.325077068684	-1209.36931684587	-795.161539868167
9376537037_R01C02	A70	Europe	GPL13534	Peripheral blood	9376537037	R01C02	Male	7.92	8.819610809	0.386151240755026	-0.237632410773891	0.260442379	ASD	NA	NA	NA	NA	NA	NA	Race=W	0.65075517629263	0.095328016592761	0.0551582184412115	0.0650027247736758	0.062924341343286	0.0708315225564353	6664.45688813641	4611.65545208428	16026.4200390398	-5220.1788759482	8907.50341051996	-176.718869629108	850.791114881538	-4246.17760648314	5682.75250962164	-2942.64470070295	-2142.99029930391	-1355.14063890808	3310.84917616313	1277.46420333032	383.032838698895	-960.463102736967	-210.449803041946
9376537037_R03C01	A68	Europe	GPL13534	Peripheral blood	9376537037	R03C01	Male	7.73	10.53639331	0.709803024006156	1.77817111918358	0.268351083	ASD	NA	NA	NA	NA	NA	NA	Race=B	0.528326831678562	0.188285148019833	0.0973901253757693	0.150923922200221	0.0350739727256153	0	19795.3974571602	16883.6056871763	16436.590743172	1773.06219340826	5581.88410485576	-3333.57349634006	-132.972316883674	1928.7322292586	3555.70457111916	671.491336617055	-2959.51673797744	1604.80804895094	2335.9859774139	962.605705742939	75.8520769337392	-1134.01905377676	-799.31155384229
9376537037_R03C02	A71	Europe	GPL13534	Peripheral blood	9376537037	R03C02	Male	8	8.782413174	0.63508475742139	0.777889355210322	0.265423179	ASD	NA	NA	NA	NA	NA	NA	Race=W	0.453495121571825	0.192604398241648	0.138341558474245	0.132164570266261	0.0766179681530408	0.00677638329297968	19461.0864285533	17150.5509052914	16932.926282592	-1561.64411334903	13396.3659868492	-1121.25170129728	1447.83260746621	-942.255090362596	3421.1252485124	1307.93792361678	-3393.77471337807	-1733.47092740498	2867.05980266692	646.922316263186	148.644551906957	-1807.75091445977	-585.368035430798
9376537037_R05C01	A69	Europe	GPL13534	Peripheral blood	9376537037	R05C01	Male	7.83	8.331080792	-0.184913560767095	-0.0960861457894104	0.272045555	ASD	NA	NA	NA	NA	NA	NA	Race=B	0.280702896351437	0.310412281702036	0.251122443233955	0.108407827366187	0.0493545513463856	0	9492.25885529968	19484.58395801	19557.8796995524	-258.40835949438	12277.944880426	1809.49770474326	2002.89354441667	-1548.9805796997	2421.42631195451	3202.67530056315	-2987.39360525199	-588.347243069465	3646.79590310339	1128.04527191206	70.6958501745128	-1801.56753362612	-153.936494353648
9376537037_R05C02	A72	Europe	GPL13534	Peripheral blood	9376537037	R05C02	Male	8	8.412508081	-0.533742519474378	-0.541477287167332	0.26903356	ASD	NA	NA	NA	NA	NA	NA	Race=B	0.454946620863873	0.197819398969503	0.143099401767577	0.117206105148732	0.0849825642594681	0.00194590899084742	18611.3707011477	18409.5421802727	12622.1652397	3785.67797194797	11179.5768351509	-1161.51908373777	942.10370167217	2136.81822049867	4105.10000271461	530.889732156106	-3351.64888360257	310.794548863963	2925.2486892931	917.282852870829	597.940626782785	-2001.24199163005	569.870263854527
9829118108_R01C01	A91	Europe	GPL13534	Peripheral blood	9829118108	R01C01	Male	10.83	12.94110542	2.23642507124892	1.19972182158012	0.253797765	ASD	NA	NA	NA	NA	NA	NA	Race=W	0.483329785670663	0.161478630304899	0.0856185799341849	0.0784089237054914	0.083908260790415	0.0881939290506312	-34898.5459305317	4236.47630445464	26809.1892236615	-10922.3183171277	10536.8437984863	2793.58131210894	973.279095921546	163.934464843658	2201.94897811693	-3793.01588181447	-1457.66663360231	-4678.59451885975	2789.89159683148	1631.15815595659	73.2983617707882	119.739100708166	-874.603858313989
9829118108_R01C02	A94	Europe	GPL13534	Peripheral blood	9829118108	R01C02	Male	11.5	16.52427744	3.48166365025692	3.26463776814199	0.262745686	ASD	NA	NA	NA	NA	NA	NA	Race=W	0.426244219462384	0.203446294308085	0.161104137619016	0.096989493468911	0.0674249749092905	0.040325421685677	-50648.03153289	6566.79228552503	17954.9803048405	383.639441701967	3745.78327220597	-2146.67421299379	250.050358101558	2873.05135190157	4054.28961254337	-5541.33860826751	149.718379179376	-710.226110407148	-708.072741963211	2104.41519738839	-115.164733534411	-1709.87928237967	256.332116529048
9829118108_R03C01	A92	Europe	GPL13534	Peripheral blood	9829118108	R03C01	Male	10.83	9.546814402	-1.54381698288249	-0.618933024102081	0.26338152	ASD	NA	NA	NA	NA	NA	NA	Race=W	0.396845511213742	0.210635788260168	0.107663586934333	0.164420356376552	0.027740979607905	0.0926937776073007	6622.29356903948	15679.0188947278	20462.5375436015	588.80371829091	10625.6068692841	-1951.62365441439	4884.47947829153	4851.67455685904	4198.18534803981	-1946.72317540444	-2843.72341999146	-2700.45750259309	105.793574443874	1207.62381322662	-1164.4096494285	-2494.06229715568	-888.187045297118
9829118108_R03C02	A95	Europe	GPL13534	Peripheral blood	9829118108	R03C02	Male	11.5	10.75219435	-0.915754837948667	0.302067830645923	0.270150626	ASD	NA	NA	NA	NA	NA	NA	Race=H	0.413953071195401	0.232759395267564	0.15512417478442	0.162681615935192	0.0354817428174233	0	6681.7536356468	13170.4069980178	19567.1848287458	-1099.27716367334	12898.3380436799	-427.885964413892	4160.45270360259	1326.67789514333	3899.33023941084	-1652.82296317819	-2835.19821030527	-4851.86192308964	-621.958925559695	1212.47725091317	-1369.4050782929	-1198.69117039041	-1389.78013177886
9829118108_R05C01	A93	Europe	GPL13534	Peripheral blood	9829118108	R05C01	Male	10.83	11.7226536	1.81672021615819	0.95803544000074	0.26651556	ASD	NA	NA	NA	NA	NA	NA	Race=W	0.372208481626212	0.202279293806914	0.0723925735869237	0.0759344815041067	0.174226340491754	0.10295882898409	11887.3091314377	15564.2961932186	21869.0262562356	-11634.9213805351	16849.1920565793	2414.80705036787	5396.38027166633	3356.87196167314	1743.61467934291	-633.963507035527	-3525.45952854015	-7008.4953696504	2211.93895164539	1922.6958794623	-874.62413088967	-443.716537344081	-1709.8814779159
9829118109_R01C02	A52	Europe	GPL13534	Peripheral blood	9829118109	R01C02	Male	6	8.750320884	-0.0162134976522843	-0.389963916620461	0.262250931	ASD	NA	NA	NA	NA	NA	NA	Race=W	0.311376986986992	0.214408778157988	0.159319519638192	0.136699176295277	0.048000316210508	0.117146992676103	-49489.8377417498	5953.8095585804	21658.5221267235	-4162.08234728653	-1972.22458116823	-94.2689528093889	2245.51132426407	855.624181098799	3273.36790078679	-4800.41680367734	1152.92758342306	249.275314652989	212.341583822456	1833.03508057628	-845.89571199768	501.566095341823	-3794.03003719141
9829118109_R03C01	A50	Europe	GPL13534	Peripheral blood	9829118109	R03C01	Male	5.75	8.069349936	1.64643772729367	0.783646542478687	0.259967158	ASD	NA	NA	NA	NA	NA	NA	Race=W	0.51863456689502	0.131546932295231	0.146799262179014	0.0900210855748641	0.060198118385008	0.0472852377217409	-13045.519720198	3158.83526065844	21193.5418573667	-4948.16612128644	10821.1478351913	3811.93108905803	4438.81542346413	-479.436435770848	3001.3089258508	-2747.69534800525	-1991.43569670411	-3670.74998958109	1560.89331689811	488.319753747337	-318.977043809579	1367.72253456618	-3067.69438665465
9829118109_R03C02	A53	Europe	GPL13534	Peripheral blood	9829118109	R03C02	Male	6	8.205893972	0.00993790913735104	0.905601423047204	0.26590025	ASD	NA	NA	NA	NA	NA	NA	Race=W	0.310153436425194	0.246268871017096	0.151271064405682	0.171226908219923	0.0231219056769935	0.0955391678043074	494.169952429695	4268.42347751188	22446.2770039652	1825.85259919995	4289.87566926522	-1519.6861951622	3411.84107389471	2756.31160802628	5987.7173483896	-5117.2853573532	-1210.80729836482	-889.082364989595	1271.23101477063	1991.52057604367	-461.196410434114	-530.021845383482	-2438.94560392633
9829118109_R05C01	A51	Europe	GPL13534	Peripheral blood	9829118109	R05C01	Male	5.83	8.765912407	2.56484027517638	3.08682049640699	0.264407676	ASD	NA	NA	NA	NA	NA	NA	Race=W	0.370477505174808	0.249522542381561	0.159817716025813	0.14631719275468	0.0738650436631375	0	22200.271934073	12763.3995394671	23744.3843088462	-2604.05129910822	10626.9188435526	280.986541677335	5586.07775633538	3378.97673504083	3734.0308309626	55.4767797348318	-1960.72429136647	-3799.4040763853	1365.54330868445	-161.380915329419	-1112.91215615548	-2477.35886141253	-2236.32905387991
9829118109_R05C02	A54	Europe	GPL13534	Peripheral blood	9829118109	R05C02	Male	6.33	6.903468104	0.186511475912716	0.246989007089431	0.262675221	ASD	NA	NA	NA	NA	NA	NA	Race=B	0.606624746366081	0.150868481509483	0.103367568064386	0.0869241932131116	0.0522150108469387	0	30621.3303974924	13480.8414600978	19992.7654005117	471.932088259602	11535.4509469177	52.0763539390893	5820.22282363081	3607.98783651383	4848.62254323429	-868.021653457107	-3687.4513659503	-4132.97677848857	1072.16219697546	1317.22353245175	-1998.07125906281	-1801.75672850173	-2289.68231705218
9829118128_R01C01	A43	Europe	GPL13534	Peripheral blood	9829118128	R01C01	Male	5.25	5.648518225	-0.597649365750371	-0.930799602994352	0.273360766	ASD	NA	NA	NA	NA	NA	NA	Race=Asian	0.456026630555947	0.202019603178251	0.158306453325439	0.0868982948779375	0.0595164350584026	0.0372325830040231	11929.852002489	5353.23954762108	18304.2912088247	12288.0843735695	5661.51035531078	10184.7020164005	-1630.34230722755	3922.50693611875	6982.70018746302	309.630701513597	-7260.77909394384	2726.91885943016	-1506.44437210028	1949.32345707832	-5294.23100100441	43.9879222311163	-7416.31746898909
9829118128_R01C02	A46	Europe	GPL13534	Peripheral blood	9829118128	R01C02	Male	5.67	5.896253109	-2.18691831247861	-0.858941640014163	0.273913161	ASD	NA	NA	NA	NA	NA	NA	Race=W	0.328482597683929	0.308701086837492	0.106137086716037	0.150348517133146	0.0170761228653869	0.0777366405563424	-11130.8083067149	2428.92740308449	16177.6889604405	13191.0595912726	3923.10021662283	2821.75193193141	-2327.61897440277	5068.20833048983	6177.27289923668	-2980.22142649607	-4696.96625346236	4342.81857770045	-195.572505391952	1698.21379408494	-2720.0084014364	992.777847909167	-4463.22174731533
9829118128_R03C01	A44	Europe	GPL13534	Peripheral blood	9829118128	R03C01	Male	5.42	6.160793858	-0.0977950494161854	-0.0652973961747838	0.261487124	ASD	NA	NA	NA	NA	NA	NA	Race=H	0.515319163667109	0.170881679188521	0.0978645885405848	0.112406644406228	0.0611743271491115	0.0294910610258277	21683.2405386475	7662.39908657878	21035.724073056	2485.2790494173	14869.3656148982	1326.13835684524	558.886635296681	3960.74656421457	4256.448393718	3438.97786498671	-6946.87548523049	-1153.04960433045	1923.59319341448	2427.00122175339	-4037.93337615786	-207.488581992945	2131.69704063421
9829118128_R03C02	A47	Europe	GPL13534	Peripheral blood	9829118128	R03C02	Male	5.75	8.719005258	0.75856295853491	0.171738908001979	0.262702137	ASD	NA	NA	NA	NA	NA	NA	Race=W	0.541734543352507	0.146692702204311	0.108321474484025	0.0895012410687945	0.0872166058767198	0.01366535577321	29667.5258652286	1315.77621302354	14819.3465565311	14244.5469381175	11391.0120150748	-3258.38572133212	1323.75894790897	2682.15794584901	5375.82267731719	1426.78160159528	-4924.11282751196	352.359698160567	554.267328132477	1204.49764875853	-1863.8349234354	-748.330995873287	646.678456587379
9829118128_R05C01	A45	Europe	GPL13534	Peripheral blood	9829118128	R05C01	Male	5.42	6.49657694	0.00932073502731967	-1.35351129277091	0.261893175	ASD	NA	NA	NA	NA	NA	NA	Race=W	0.419933097348809	0.140891610853022	0.133365948137838	0.11267377884211	0.0691394324223054	0.0996281148581671	34454.4650261609	15440.3062435033	12652.9209173736	8808.91250534889	15226.3940092206	1104.53861541137	2168.62994718822	2663.9969672942	4254.12608138547	4750.23079294575	-5835.15182593911	-840.992344253589	-93.3085206210469	1988.6968528586	-3619.50679871043	-1719.72053224868	-80.549539981382
9829118133_R01C01	A19	Europe	GPL13534	Peripheral blood	9829118133	R01C01	Male	3.92	4.884904225	-1.85094639708455	-0.400566173720806	0.254358912	ASD	NA	NA	NA	NA	NA	NA	Race=W	0.331914435571863	0.243152240660191	0.0890587595431476	0.260118630316088	0.0312875652943109	0	-86133.2608634354	-101.542160262282	13501.2193122404	638.177108704169	-537.029467414444	421.612190784709	2554.30482943343	2604.64347458392	2211.0367941299	-5861.31675567453	2799.83135669288	-2344.74329879129	-2146.09642207921	644.33721716476	-2434.05985892702	135.672164532253	-699.398494602653
9829118133_R01C02	A22	Europe	GPL13534	Peripheral blood	9829118133	R01C02	Male	4.08	4.766905985	-1.53831163825557	-2.68251207267024	0.247140921	ASD	NA	NA	NA	NA	NA	NA	Race=B	0.479937752088048	0.179144978997045	0.118509806320905	0.119378136116258	0.0439966672484305	0	-89061.5280804394	5523.47743908469	10166.2405631628	-172.792902208692	2163.89151580959	1526.79966190275	5173.86332038769	1441.62525526425	1536.0002135918	-5032.18809126805	2857.49112353577	-3952.42943288697	-2018.88062626449	856.405568147977	-3289.08940267401	-97.6620019060373	-437.762309729752
9829118133_R03C01	A20	Europe	GPL13534	Peripheral blood	9829118133	R03C01	Male	4	5.462162993	-2.06193329443776	-0.872035088102152	0.265927977	ASD	NA	NA	NA	NA	NA	NA	Race=W	0.499521609239356	0.250542726010481	0.0867543746017999	0.0999781244730129	0.0437628760069331	0.0194402896684175	-16967.8101190557	-3970.53182704647	11949.9782905039	5975.44562161177	6957.81072431735	694.887312081577	-1915.79831480724	1766.33491767544	3196.26699186604	-2336.77009382458	-1251.96773714653	3079.60305342986	2692.55249092863	2871.12956854017	-798.481033534425	953.018770645351	-428.449271939731
9829118133_R03C02	A23	Europe	GPL13534	Peripheral blood	9829118133	R03C02	Male	4.08	4.557194499	-2.75956873909109	-4.40170554630656	0.255745845	ASD	NA	NA	NA	NA	NA	NA	Race=W	0.521000777032235	0.13017747808876	0.0681512900803845	0.0727744319106915	0.152606093183123	0.0249177721434765	-45899.7740852229	1280.89936210146	5748.97012274427	8342.40738948387	6938.38417385088	-1085.8097234923	-2028.47662725985	2878.81125849258	3359.70127019594	-3687.36841048966	-207.121477138104	2400.87252884318	2710.53376122362	2512.94006066971	-156.921207890643	1347.48754858005	20.0433967875844
9829118133_R05C01	A21	Europe	GPL13534	Peripheral blood	9829118133	R05C01	Male	4	4.383741212	-1.93660409976052	0.0707181543879294	0.272535454	ASD	NA	NA	NA	NA	NA	NA	Race=B	0.344349013893261	0.285166607358243	0.1304657087074	0.198093796511397	0.0419248735296986	1.73472347597681e-18	18665.1041797494	-6796.53176831297	12090.6321060538	7312.54361436372	7011.52489308149	-1093.60975276314	-2576.91052415531	1916.8646764748	6050.70874875268	-240.782201933642	-4541.90896075171	2982.34415951129	-1310.12796790216	802.93958751683	-1641.61430030653	-1206.82928016185	1719.45621739391
9829118133_R05C02	A24	Europe	GPL13534	Peripheral blood	9829118133	R05C02	Male	4.25	5.321367013	-1.39381669950346	-0.811422928428349	0.268798221	ASD	NA	NA	NA	NA	NA	NA	Race=B	0.409650927052932	0.269986026703467	0.105665335111663	0.0886004749809744	0.0626135280928363	0.0634837080581269	18162.0050027491	-2831.92031846542	11905.1501534367	6092.14363195887	8342.84569613836	-3002.33609292522	-2928.63705456035	3746.24680836963	4051.14115911906	1356.30164834019	-3487.27639883968	2436.18095669748	-737.820203947129	1422.97607113746	-1262.40746536578	-2392.96497055728	2050.24488108919
9829118135_R01C01	A13	Europe	GPL13534	Peripheral blood	9829118135	R01C01	Male	3.25	2.797437125	-2.7212303480767	-1.42125183308969	0.277283049	ASD	NA	NA	NA	NA	NA	NA	Race=B	0.305291679053235	0.311225150405417	0.127427976258255	0.144221714855908	0.0513602179445204	0.0604732614826645	21162.1276778629	-3700.75287479169	19564.5546150822	7046.30708280422	4635.332124378	-190.973298057295	-4878.98029472235	513.373935300343	8675.04536250491	-3363.5504474475	-5814.16668363553	4263.0234374185	178.683338734193	1652.89747259563	-1507.96937595833	-171.934330616235	-266.03850025418
9829118135_R01C02	A16	Europe	GPL13534	Peripheral blood	9829118135	R01C02	Male	3.42	3.906912403	-1.20953410100922	-0.203523869035527	0.266377887	ASD	NA	NA	NA	NA	NA	NA	Race=W	0.384317824916123	0.265676038766721	0.144536453290807	0.158030315704682	0.0441259859370948	0.00331338138457184	6214.69174880937	2453.52275857175	26286.387709263	1663.35221351668	8188.38057369181	-836.601480412737	-1635.86387882621	-979.703377360292	4128.59300836004	645.387711694146	-1612.17650803912	2230.45302654983	2427.29882670397	-804.600834926244	-715.502144763359	-1840.82573443345	-1376.51905827683
9829118135_R03C01	A14	Europe	GPL13534	Peripheral blood	9829118135	R03C01	Male	3.33	4.703272329	-0.513765136327317	-0.118386984734574	0.268818677	ASD	NA	NA	NA	NA	NA	NA	Race=B	0.293456272744773	0.269725229599569	0.11908241614247	0.137843849140471	0.166622654625643	0.0132695777470749	34918.0412331989	2575.32085456455	15340.1634835838	2117.20648714729	13372.936176087	1143.26631861045	-1611.14123521403	-1935.89085344258	5396.94865425558	682.35897812167	-5354.57707308217	897.74083214033	1932.37940628605	1757.2652234028	-3489.12742863436	-329.68261646008	3047.07218426634
9829118135_R03C02	A17	Europe	GPL13534	Peripheral blood	9829118135	R03C02	Male	3.5	3.223456196	-2.53064694526063	-0.585014895842278	0.273887754	ASD	NA	NA	NA	NA	NA	NA	Race=B	0.247444937693267	0.327582258329092	0.170443269018172	0.200738103581802	0.0469571535567463	0.00683427782092005	37879.8979798996	4244.5704518597	12893.9772507323	11619.976958546	11546.3253702319	-2175.5434141807	-1931.43168828948	-285.319405527734	6718.56555108823	-77.038354304379	-4521.45919115472	1362.98724730618	1526.05077075668	2078.77902659694	-68.6280403170705	-1281.94881184094	368.727954640911
9829118135_R05C01	A15	Europe	GPL13534	Peripheral blood	9829118135	R05C01	Male	3.42	4.024449964	-1.38082384736285	0.0213845701004836	0.267511435	ASD	NA	NA	NA	NA	NA	NA	Race=Biracial	0.429518708329205	0.224345902431202	0.120647882400137	0.182187353617718	0.0433001532217377	0	37695.3298904322	10580.1993975199	13052.0157999577	9947.07925308653	9975.28147216005	-2762.91169073833	-497.505977939142	767.924533521617	5766.40941610679	1824.9045719368	-3896.23501118237	1230.78729245109	-374.920705679028	671.402024757498	-1197.27539246324	-2785.33833071878	277.995346667428
9829118135_R05C02	A18	Europe	GPL13534	Peripheral blood	9829118135	R05C02	Male	3.58	4.662665584	-0.258517751590269	1.71745946129577	0.265575285	ASD	NA	NA	NA	NA	NA	NA	Race=W	0.370884398831252	0.280593321776017	0.107408182308484	0.194667923619432	0.043568073720919	0.00287809974389542	36762.9055203698	11079.1469865482	12022.5920578056	7459.84089010131	13201.9481086526	-1786.56607918437	-1562.22463076065	1512.94139819648	5832.38171594409	1497.44248723839	-4608.9985146178	1157.05368124679	2129.29642471908	1289.47139611551	-568.292918476387	-1854.53484312945	215.58278836193
9829118140_R01C01	A37	Europe	GPL13534	Peripheral blood	9829118140	R01C01	Male	5.16	7.931806871	0.938031512650673	0.195961505861062	0.262516714	ASD	NA	NA	NA	NA	NA	NA	Race=W	0.556804046815855	0.141768841885369	0.0978992954763282	0.100477918457138	0.0831693778481804	0	12212.4608089618	1154.43220669749	17210.6879999581	15224.722525032	8728.76757349826	958.196063514922	1953.4106275007	-1254.53512124405	6306.69726870959	311.725972223574	-3748.03403445729	1755.7188205058	2164.50654861669	1270.73121570092	-2631.10998405786	-1989.77148313051	-340.647942515552
9829118140_R01C02	A40	Europe	GPL13534	Peripheral blood	9829118140	R01C02	Male	5.16	6.144088681	-1.44814518241776	-0.993189869752075	0.263159817	ASD	NA	NA	NA	NA	NA	NA	Race=W	0.477905555059207	0.214260459435626	0.0888438384771739	0.104372187557613	0.0627583131550826	0.0512767479800931	1172.8778561877	1686.87900454161	22230.6968561919	8331.61145059023	5820.39674706164	-2382.43946115262	-146.997419614365	1625.72350910243	4729.70724277975	1551.70441578929	-1842.29016385988	2107.28021680423	719.774544153695	1053.0678776074	-690.137730520274	-2486.93170117578	-177.314950054868
9829118140_R03C01	A38	Europe	GPL13534	Peripheral blood	9829118140	R03C01	Male	5.16	5.423886319	-0.778897696971135	-0.148189808699652	0.266629665	ASD	NA	NA	NA	NA	NA	NA	Race=W	0.465221060043259	0.246338388884872	0.121425769049989	0.10195310958295	0.0586901467803475	0.00637152565858383	10225.5160618502	9054.00320155707	16786.5024919538	6953.13720662749	10630.5875746196	1960.77490442923	1744.3587259921	2171.04195012148	4400.68065681542	2696.42500755742	-3625.56898041738	760.635017386207	-330.236025901344	2034.26518557834	-1771.13900642599	-3736.99779979474	-192.425734092166
9829118140_R03C02	A41	Europe	GPL13534	Peripheral blood	9829118140	R03C02	Male	5.25	6.873520458	0.32675241923911	-0.1344993995026	0.258280025	ASD	NA	NA	NA	NA	NA	NA	Race=B	0.594625401842458	0.141614198899563	0.0482038163363363	0.0536770220275382	0.116251574646703	0.0456279862474017	13973.9761572959	10405.7009309212	16279.9738505345	4048.92302539976	12686.7320962894	1239.96475320082	1628.60805991359	-74.9096400378211	4363.52914862294	1417.55600812641	-3946.38477476639	-159.019461716149	676.820060469318	3565.98823230737	-468.849567649829	-2364.74781331128	324.271329368246
9829118140_R05C01	A39	Europe	GPL13534	Peripheral blood	9829118140	R05C01	Male	5.16	6.828746343	0.285739353057725	0.496243893173993	0.258732364	ASD	NA	NA	NA	NA	NA	NA	Race=W	0.61368400841817	0.15956233580974	0.0730306139777174	0.0793241318043133	0.0461136456003447	0.0282852643897146	18053.9403315597	15154.4708325828	14428.5735102924	-512.717317352021	11347.9069233009	-30.0077855971114	433.743796793612	3564.91190203809	3082.53622942095	4308.14779732802	-1598.05848979072	-696.770091320272	1416.07221498631	3145.33646080053	-1691.51207059216	-4057.41467545946	-436.999311790581
9829118140_R05C02	A42	Europe	GPL13534	Peripheral blood	9829118140	R05C02	Male	5.25	6.287392617	-0.318310370437475	-0.711890451283228	0.264389112	ASD	NA	NA	NA	NA	NA	NA	Race=W	0.48287930574983	0.164138274202006	0.141622756609006	0.105098394343461	0.0933372657397571	0.012924003355941	25318.4115956964	9506.85251173531	11810.8681713352	11915.2506585011	11512.0012964332	-108.232658348931	50.0022898673841	3256.7917244288	5608.63085041964	666.56800796778	-3267.99188244046	142.862403850335	1129.87366624074	2388.47887531261	71.7657357806292	-3991.38672866717	-60.9337454463922
9829118142_R01C01	A55	Europe	GPL13534	Peripheral blood	9829118142	R01C01	Male	6.5	7.549817595	0.643073585717261	1.37427207737463	0.265730679	ASD	NA	NA	NA	NA	NA	NA	Race=B	0.464825567010999	0.189029495014797	0.110306213711185	0.150446458396859	0.0495936035759309	0.035798662290228	-23302.3389733003	13114.9765584964	24118.0324779044	-4007.84856215378	5165.75391915629	4.34473533176717	3906.19207094892	3252.02372818271	4516.5395006021	-4121.3691577704	-1951.00550847051	-3007.91608390155	-286.715264232952	1544.73145845362	-1753.91623762366	-1832.74105984287	-2453.79189200813
9829118142_R01C02	A58	Europe	GPL13534	Peripheral blood	9829118142	R01C02	Male	6.83	5.310188113	-2.47578976729645	-1.93083823744562	0.269254248	ASD	NA	NA	NA	NA	NA	NA	Race=W	0.468595553705792	0.231345127782783	0.0990488242899267	0.0888041114735575	0.0391890973423483	0.0730172854055924	-18378.1022706722	13162.0173494189	27931.7738056477	-5022.92094372314	6834.24383806078	-254.342295043236	5131.82078037639	1551.74972119677	3651.67660933211	-3228.2887058634	-997.254599008061	-4595.22171160904	234.027938938652	260.307695446037	-2235.95131325877	-791.753316013148	-947.99136015736
9829118142_R03C01	A56	Europe	GPL13534	Peripheral blood	9829118142	R03C01	Male	6.67	8.807848811	1.7881185639896	1.29905339434295	0.264649715	ASD	NA	NA	NA	NA	NA	NA	Race=W	0.511178592119493	0.159840552270958	0.176191563010984	0.0885115431066862	0.0541487722661299	0.0101289772257488	4571.61905410886	16073.7972088677	21866.4232987468	-3139.06014478057	8399.28304662224	256.281365863564	6028.58605890277	2219.46703225815	4882.19522272527	-3675.51585273181	-2481.60270645161	-4232.28685008476	-675.264699509662	1736.91398746079	-637.68151012361	-2253.46618321783	-1953.53074833746
9829118142_R03C02	A59	Europe	GPL13534	Peripheral blood	9829118142	R03C02	Male	7.16	7.314048584	0.374039455089905	-0.751143923809217	0.258479316	ASD	NA	NA	NA	NA	NA	NA	Race=W	0.645551203576293	0.124851179173148	0.0841872497020147	0.0258818681339694	0.0872264574038116	0.0282431720126325	276.772171285025	18740.6493939431	25963.4540892371	-8565.35164397168	10866.4925631035	1068.53402080107	7592.24852502619	3273.08547724124	2242.02779815226	347.898059738136	-2342.63507364778	-5577.48110094515	536.317259594993	-133.653011043593	-1328.94013843016	-1523.20627844844	-1101.88564266419
9829118142_R05C01	A57	Europe	GPL13534	Peripheral blood	9829118142	R05C01	Male	6.83	7.143809294	-0.219380508903293	0.265889518115769	0.263685236	ASD	NA	NA	NA	NA	NA	NA	Race=B	0.476073628704281	0.1303086892491	0.111751277306662	0.175728106046588	0.0578941154358033	0.0482441832575655	11344.675519328	25114.3491309367	24012.387833117	-3201.86939669052	12510.1404521063	-1217.08555472363	7954.82557689265	6761.1446107843	3471.7100097378	-3159.81751521883	-2076.7070054048	-5875.53960636072	99.5499800533514	1508.9431651985	-1308.81820233955	-1806.47117176402	-1420.51699487797
9829118142_R05C02	A60	Europe	GPL13534	Peripheral blood	9829118142	R05C02	Male	7.25	4.888587648	-2.41467672609854	-2.4781926386066	0.263738895	ASD	NA	NA	NA	NA	NA	NA	Race=B	0.499627905886557	0.185581321008968	0.1434759205182	0.0995989468237238	0.0717159057625498	0	9272.51491578878	23109.03108642	25843.6458591397	-7047.70169582038	11626.5729985678	-421.046302358632	7977.57600591536	5016.43583823169	3305.2485798967	-2912.65415042623	-2389.83538550406	-5547.85202292196	597.372843587132	773.932088771299	-1473.59631226141	-1438.34089832743	-1790.42111178747
9829118143_R01C01	A85	Europe	GPL13534	Peripheral blood	9829118143	R01C01	Male	10.08	11.01168613	-0.320707118647487	-0.325258932460043	0.263247322	ASD	NA	NA	NA	NA	NA	NA	Race=Other	0.516327097224081	0.173904104308956	0.108990680170273	0.0882452228271516	0.0493791839960853	0.0630114225596348	-31152.2244669892	9304.52346360586	17891.0226452078	-2015.74279986099	5294.23047129242	426.3172213365	1395.1521064133	2076.70454459335	4335.43751508129	-4615.28075273948	-307.660773038494	-1266.21792708528	2045.56753397805	2761.38492001461	-1042.37021319381	-1163.99834126503	-1745.02021027137
9829118143_R01C02	A88	Europe	GPL13534	Peripheral blood	9829118143	R01C02	Male	10.08	9.091817984	-2.27250099389128	-3.42439415757332	0.265478268	ASD	NA	NA	NA	NA	NA	NA	Race=W	0.330662591988618	0.215695941807536	0.26103824023705	0.078092543609389	0.087170712040305	0.0273399703171015	-29463.7941709463	10662.9434430884	16333.1162355902	-260.160854599078	5238.37252062954	-2879.44202025028	1750.30068881297	1124.21261770033	4660.17576222464	-5510.5619130124	-475.232962438875	-1769.51652563046	477.954190139309	2337.71177907311	31.6128088349861	-1557.8306163594	-724.304745429049
9829118143_R03C01	A86	Europe	GPL13534	Peripheral blood	9829118143	R03C01	Male	10.08	12.00962928	0.899156816597374	0.794104266093893	0.258482475	ASD	NA	NA	NA	NA	NA	NA	Race=W	0.411665917596449	0.232791758593553	0.153810795492787	0.111182047981546	0.0278530896611516	0.0402796375004132	89.9651904548227	15334.3072808196	21414.0765497439	-815.303322644475	10913.9060781624	-1285.66865942159	4327.56192197005	1723.8681080105	3690.13352306293	-1601.31134288994	-1540.18725838163	-4316.39483567033	1353.10483848645	2216.28542281976	-969.146236000659	-1208.35230535372	-843.941092173622
9829118143_R03C02	A89	Europe	GPL13534	Peripheral blood	9829118143	R03C02	Male	10.5	11.89814401	0.35931679558345	1.4551530245517	0.261042092	ASD	NA	NA	NA	NA	NA	NA	Race=W	0.505657779297753	0.212574982361799	0.0946572340854259	0.131104754127903	0.0543778036238754	0	5672.74226155473	16930.7600603002	19404.6448961597	105.901573564686	9850.97994834497	-2966.32790546755	3746.03324981651	1982.46263146434	4558.53215886438	-2181.29611252351	-1814.71073007813	-3309.72950363425	685.738431388239	2098.62055311037	-765.387727337731	-1846.17229630778	-407.805297145608
9829118143_R05C01	A87	Europe	GPL13534	Peripheral blood	9829118143	R05C01	Male	10.08	10.85200361	0.352116165353467	-0.509333919711425	0.261694722	ASD	NA	NA	NA	NA	NA	NA	Race=W	0.512676158655505	0.128663675183047	0.117918345933469	0.0844386584113591	0.0859578657286355	0.0703452960879843	19081.0969008799	16748.0047604596	12195.8314832592	-90.3407368166104	13138.217981846	-2435.34149005571	1967.46577750142	4320.28894707519	4725.78593836795	-1886.70165179536	-2159.69256612902	-2451.14374416131	2756.64675021037	2972.75430958076	837.519679324884	-2499.10774638293	-1319.35988516352
9829118143_R05C02	A90	Europe	GPL13534	Peripheral blood	9829118143	R05C02	Male	10.58	15.97655481	4.07474020773161	4.1658037367247	0.258033935	ASD	NA	NA	NA	NA	NA	NA	Race=W	0.497584702328527	0.126742193231399	0.063750914387451	0.124896633556888	0.0930679834692731	0.0939575730264618	21731.0982955717	16926.4453877218	10494.4319310901	-1932.04252699042	15031.6301299805	-1222.32944629609	1396.54211069256	2649.63280014424	4250.19247675093	-1466.49499662455	-2176.44182012898	-3881.39778996938	1783.83666799441	4212.7994102903	1179.67072180085	-59.5637626728047	-1372.58086637741
9878827069_R01C01	A109	Europe	GPL13534	Peripheral blood	9878827069	R01C01	Male	14.67	19.40830372	2.0052698352459	1.41305718105483	0.257565711	ASD	NA	NA	NA	NA	NA	NA	Race=W	0.461493431968732	0.177209135545028	0.153191245088837	0.0995782138910476	0.0598290649869078	0.0282029993646717	-14405.8668249271	-386.213740864519	20401.4958508185	-732.846848789729	-868.795174283513	-5515.28581326532	3169.39551439547	566.875698325393	5263.98799692135	-4190.82209640664	318.450400330562	-2009.66427205499	-2233.14157747863	366.635630252106	-2142.81850893813	-38.4534980658357	-82.5877589022163
9878827069_R01C02	A112	Europe	GPL13534	Peripheral blood	9878827069	R01C02	Male	15.25	17.28948864	-0.954520085548697	-1.54151707954247	0.25823204	ASD	NA	NA	NA	NA	NA	NA	Race=B	0.674703104693026	0.122979011425546	0.0486018432787946	0.0388960929255112	0.061586049144182	0.0318705310309823	1593.74919022369	-5464.78150773469	13746.3328868708	1480.09822165631	1248.17580916591	-5633.78366991022	3013.9025053909	1873.88705511488	5790.33514699327	-4953.20425887649	-578.850403623429	-2712.44621106534	-1780.48543402077	2002.72939413452	-2534.76653501782	873.948451426301	-657.215339989775
9878827069_R03C01	A110	Europe	GPL13534	Peripheral blood	9878827069	R03C01	Male	14.83	18.99313794	1.64043906020798	2.28344006557862	0.261812773	ASD	NA	NA	NA	NA	NA	NA	Race=B	0.49075502321083	0.151502162822485	0.119187895411558	0.141908331528534	0.0852022545909977	0.0114443324355961	11700.087279579	2948.06224686111	12477.5971272666	-1802.38328321789	1985.03675536953	-6620.63838744786	889.540833481785	-437.348016634454	6582.62721402439	-4613.05714879139	-2099.89643177794	-2807.96421933343	-2218.14747352111	3297.7842391561	-2352.32113704167	285.347035382182	-99.5409594456039
9878827069_R03C02	A113	Europe	GPL13534	Peripheral blood	9878827069	R03C02	Male	15.25	17.40182035	-0.194288188231798	-0.590920859854283	0.266208496	ASD	NA	NA	NA	NA	NA	NA	Race=W	0.423723302535055	0.188269107297668	0.138639461783746	0.0841393023003411	0.0880210813495127	0.0772077447336773	23441.6498361313	-404.147661364903	10382.971778587	2614.2377996379	1808.83051914555	-7923.72395928709	1578.5604905364	963.593790193907	6917.71196692296	-3514.77283995513	-2456.30174499786	-376.178081891901	-2404.46597468559	292.842631376598	-2469.7190200116	-262.72935186751	598.320448100313
9878827069_R05C01	A111	Europe	GPL13534	Peripheral blood	9878827069	R05C01	Male	15.08	20.74719227	3.8942764668483	4.62158592574326	0.270232677	ASD	NA	NA	NA	NA	NA	NA	Race=W	0.457578198060563	0.205872926289216	0.135501371074776	0.125497523655665	0.0505534538033135	0.0249965271164665	27190.0528448996	3640.37795241158	16022.105445255	3842.47396088253	2865.16379468267	-5521.89350670517	2424.34352855748	-4175.80199988589	6445.80859099103	-1146.9617007289	-3378.09616822259	-2683.84275748967	-78.036668968558	962.16957702824	-2781.18910286482	-424.779825688725	-95.794349111957
9878827069_R05C02	A114	Europe	GPL13534	Peripheral blood	9878827069	R05C02	Male	15.83	17.66494621	-0.348162414744714	-0.180736933084408	0.269460108	ASD	NA	NA	NA	NA	NA	NA	Race=H	0.563608246358453	0.120661949624576	0.0744728057635817	0.12385540717587	0.0961448809547281	0.0212567101227914	30289.6963173301	2797.07294324779	15351.8710892738	2659.7763922145	2016.41579252523	-6373.13559166363	2601.69257155459	320.884543843138	5465.28672791017	-483.97447934663	-2129.70754598597	-1004.66430004465	-1074.30323878741	709.803877447391	-1975.73712378499	-1682.38491410437	6.60252081792678
9878827091_R01C01	A1	Europe	GPL13534	Peripheral blood	9878827091	R01C01	Male	1.83	2.332369997	-1.04355041116904	-0.751157105670195	0.273285873	ASD	NA	NA	NA	NA	NA	NA	Race=W	0.339497959581401	0.234556941202858	0.23193421251173	0.157713994395688	0.0362968923083221	0	13368.2507176957	-7919.96628516674	15452.9203315921	5574.3214618054	8248.17167658921	-2339.55627192523	-2890.23809953445	-1594.84514778316	6805.16816536722	47.1174453143887	-2914.04923904234	1872.49748084845	256.933705380938	449.302790606151	-1065.09796112927	-3093.88071780112	1673.55988468319
9878827091_R01C02	A4	Europe	GPL13534	Peripheral blood	9878827091	R01C02	Male	2.33	2.079645877	-2.10927487728237	-0.738714421181125	0.277823016	ASD	NA	NA	NA	NA	NA	NA	Race=W	0.27865953806199	0.315503573756743	0.184800328215319	0.177623694142957	0.0434128658229903	0	4946.28063588583	-6778.68046160811	18476.267772399	4746.26387433932	5605.29008586678	-3693.96904367642	-2240.247542159	-791.295686646614	5936.13871719563	-943.506541751943	-2513.39241365808	2681.66543544664	310.783088686804	561.962649312124	-554.842814053409	-3008.55443093747	909.514984640518
9878827091_R03C01	A2	Europe	GPL13534	Peripheral blood	9878827091	R03C01	Male	2.08	3.093728905	-1.59696234972538	1.04473149450109	0.272435696	ASD	NA	NA	NA	NA	NA	NA	Race=W	0.330291966476905	0.26667390654894	0.0904613908917516	0.264922923931766	0.0476498121506371	0	41767.8628562319	5489.97410932344	5356.17884925601	7099.76523689015	6953.66202921108	-8257.01784385003	-4425.34194413906	-377.800127656868	5253.6831124267	1017.45208738188	-3725.83302660182	3600.83426950363	-2479.59274849939	0.947812642005085	488.348821997457	-2846.14119949291	695.464786259447
9878827091_R03C02	A5	Europe	GPL13534	Peripheral blood	9878827091	R03C02	Male	2.5	3.327332717	-1.28664760922427	-0.60181776506042	0.271579997	ASD	NA	NA	NA	NA	NA	NA	Race=H	0.44617897904863	0.237189867972415	0.149282021229411	0.124785646127425	0.0425634856221185	0	29227.2365505865	3332.82522398822	9750.27902726339	7742.02950472264	8140.89488149406	-5801.34002332196	-3359.83176821471	-932.523397161639	4925.68540472172	2046.25666732182	-3777.34962429655	2166.16339079622	-76.0949969432972	763.725426630294	-2072.7292257449	-2947.52424552459	873.256122463395
9878827091_R05C01	A3	Europe	GPL13534	Peripheral blood	9878827091	R05C01	Male	2.08	3.081702301	-0.194330811200248	2.23480816640838	0.274340098	ASD	NA	NA	NA	NA	NA	NA	Race=H	0.299762839573487	0.357848613541235	0.129632257858293	0.19328984280459	0.0194664462223952	3.46944695195361e-18	41750.1831049379	595.092519211832	-1817.48189634594	1459.59577361092	14711.6053590522	-2676.45662986807	-2451.94685406846	3359.39883221809	4579.29504270875	904.386528505399	-3963.01159922245	2203.4423255616	204.513447418886	567.191606491997	789.038986357212	-1795.92358294787	636.831065095626
9878827091_R05C02	A6	Europe	GPL13534	Peripheral blood	9878827091	R05C02	Male	2.5	3.640188937	0.00543683446154608	0.0609830376602472	0.272764691	ASD	NA	NA	NA	NA	NA	NA	Race=W	0.357719142760703	0.202420170866729	0.197389632901478	0.169589243006252	0.0671195573624143	0.00576225310242405	50576.3705923251	5929.09812598231	3361.25842719851	5679.29671393484	13812.4892787489	-3564.02742023734	-1730.08291842082	992.359661883801	6057.96349627584	1099.49392683593	-4218.5067616375	2312.58639750265	52.1360075674559	-298.777219816235	-251.857654144436	-3002.05244910378	1282.67435785612
9878827132_R01C01	A127	Europe	GPL13534	Peripheral blood	9878827132	R01C01	Male	27.67	5.315328746	-25.0748560153311	-23.113588593317	0.263023815	ASD	NA	NA	NA	NA	NA	NA	Race=B	0.309483479189835	0.238359890703323	0.136721899413211	0.244069805086642	0.0600272652807948	0	-61793.3709202911	-6075.09552042943	26928.6925360522	311.903615469521	-1509.57319585017	-2421.04272001623	-2573.95788594773	2681.19368870669	3542.46014827741	-4727.8548141025	-44.523059549428	1535.36108366413	1143.47410962349	2719.10255541898	-174.263042222995	1782.04858220056	1234.68339567074
9878827132_R01C02	A130	Europe	GPL13534	Peripheral blood	9878827132	R01C02	Male	32.92	35.79080593	0.885179612214692	0.75075964198318	0.263328005	ASD	NA	NA	NA	NA	NA	NA	Race=W	0.598915785369538	0.16741087864925	0.0387498373483785	0.0593539668262235	0.0818729736414174	0.0360578211885404	-64538.2008223096	-6036.59504141597	24391.6315025428	3767.54338275819	-1390.27387318527	-2154.86306370726	-1166.40453936768	2077.4803614973	2895.2339844478	-2290.16493722157	917.387340711617	2117.96352803264	1049.58664362839	2656.12146643111	-239.298976846388	-834.671642242861	911.27585110828
9878827132_R03C01	A128	Europe	GPL13534	Peripheral blood	9878827132	R03C01	Male	31.83	35.12415194	1.15787786373073	0.836049282306924	0.258107009	ASD	NA	NA	NA	NA	NA	NA	Race=W	0.544393199815667	0.186660256962007	0.0896145806562635	0.0535084078422077	0.0744704179601095	0.0360156218835876	-67928.8339734657	-4895.71822300344	25419.1642564673	-4057.15073030928	-1504.34760863063	-2597.32221909509	-3184.5126271079	1675.85319345826	3126.04827602706	-4703.34499786157	1025.25090744871	2481.75288274191	2266.78671623536	3537.44110099661	997.684101746257	912.213622465897	510.248247732674
9878827132_R03C02	A131	Europe	GPL13534	Peripheral blood	9878827132	R03C02	Male	35.16	34.8152863	-2.09372958044096	-2.06757769908154	0.268155064	ASD	NA	NA	NA	NA	NA	NA	Race=W	0.597022554547063	0.142053016621358	0.0431728025340089	0.0596493088826461	0.0633027468545849	0.0947995705603386	-66652.2339166229	-6398.56483378969	23542.2692875573	3282.52165455974	-1025.3136367564	-86.212844575013	-2016.98733656189	219.690566680283	1873.38800332853	-825.871647361065	1363.67748913896	2374.39649335605	503.187397453362	1978.49888467188	-449.441799098183	-1010.98929631987	-211.253930802457
9878827132_R05C01	A129	Europe	GPL13534	Peripheral blood	9878827132	R05C01	Male	32.33	33.47894995	-0.286189038888253	-0.343889432378027	0.266656764	ASD	NA	NA	NA	NA	NA	NA	Race=W	0.662232416943496	0.139332596777542	0.058972426370807	0.042125559144195	0.072633401032193	0.0247035997317663	-54092.0512798079	-2655.37629864588	19623.2511404396	5937.44366621123	-348.275138876789	-1167.5386246384	-1904.17757756493	-1576.63106745761	2991.43541960014	416.696641598382	519.679510969191	2538.96010227351	1872.9127548368	3350.97181921852	344.577247684764	-2653.38812202401	500.99411893589
9878827132_R05C02	A132	Europe	GPL13534	Peripheral blood	9878827132	R05C02	Male	11.58	14.81256772	1.18731938984028	1.51376320696292	0.274652705	ASD	NA	NA	NA	NA	NA	NA	Race=W	0.616335700099871	0.137368549145433	0.0400449502886928	0.100803135365848	0.0512095573279585	0.0542381077721971	-3967.12659214433	684.396981961567	4659.95999845963	21727.4203241733	3484.95932595181	-156.367529096572	2344.65748448684	-3075.18473003481	1403.83503826777	8954.18408197092	-3067.20132599903	4305.420514802	1316.59560378566	3405.12472683319	-2123.38538966229	-6120.52363797975	-85.8147521386897
9878827146_R01C01	A31	Europe	GPL13534	Peripheral blood	9878827146	R01C01	Male	4.5	3.982793413	-3.64496458559529	-2.40652833077843	0.275199683	ASD	NA	NA	NA	NA	NA	NA	Race=B	0.297959893407292	0.314482829286437	0.168087429151732	0.150084801126824	0.0505095261680799	0.0188755208596345	3212.53842665436	-6017.52895915028	13490.6042157723	566.490985498565	2553.16588841047	-3007.08847063096	-3594.37459919802	668.638799451804	5521.47679624342	-2123.89576015649	-794.293840106708	3735.0024883365	397.053128408296	2758.45767460106	-1965.68892205137	-2442.80944662166	400.304669882458
9878827146_R01C02	A34	Europe	GPL13534	Peripheral blood	9878827146	R01C02	Male	4.75	6.632731853	0.183841143386594	-0.744846063122196	0.269616913	ASD	NA	NA	NA	NA	NA	NA	Race=W	0.400425215427897	0.189052884282839	0.192979299409215	0.0835054517264276	0.0511168309663187	0.0829203181873013	3606.64980233485	-9536.73338332632	14543.1658377193	-754.553136051468	1387.09654109716	3564.54611139046	-4309.04969393906	730.021266596056	7062.96550640842	-1896.29878095412	-3145.29726762648	3004.10755991271	1064.4129970622	3185.46147678597	-1442.98136331926	-1534.33405350591	-3058.85014609561
9878827146_R03C01	A32	Europe	GPL13534	Peripheral blood	9878827146	R03C01	Male	4.5	5.453577973	-1.54158140869091	-1.48934732878377	0.272250226	ASD	NA	NA	NA	NA	NA	NA	Race=B	0.402843112954068	0.180405543912684	0.131722795505328	0.14575866451924	0.0995255989020172	0.0397442842066629	27285.4726175437	-1454.39934805353	9560.71748583335	3617.95012438688	4698.79663276973	-4252.48274229834	-2873.64315500262	163.902631304251	7129.93703864558	-2313.17408982793	-2949.30030089615	2394.27906284419	844.716433812124	2132.18644404259	-1463.84283955558	-2200.74638743615	1526.95289613981
9878827146_R03C02	A35	Europe	GPL13534	Peripheral blood	9878827146	R03C02	Male	5	6.0536493	-2.12248626925595	-2.06077481667108	0.267521823	ASD	NA	NA	NA	NA	NA	NA	Race=W	0.715220552753115	0.0962204296852791	0.0600896984515878	0.0734861274910385	0.0473354337033455	0.00764775791563447	27381.5587120258	3453.84501536299	7863.06434677785	6855.13629268736	4453.07757378548	-6760.5312919058	-4357.3990951733	-537.848666829475	5903.12532103009	-298.188061684473	-2509.65398249591	2508.65073282755	-532.046350128509	2556.82371177645	-1416.93877331923	-2341.15088826911	281.626863244801
9878827146_R05C01	A33	Europe	GPL13534	Peripheral blood	9878827146	R05C01	Male	4.67	4.665684936	-0.870223240650341	-0.590663550795162	0.269186899	ASD	NA	NA	NA	NA	NA	NA	Race=H	0.49795674449003	0.184487840370692	0.1453624476584	0.118386655971176	0.0474990995982372	0.00630721191146539	39137.6562160233	7126.23939120478	5488.74302426256	5095.87933206224	13543.8201228587	-1532.21408459557	-430.680398066112	-1056.57168475811	5781.08533031584	1553.7469867203	-4969.59550754536	-949.35336284158	1093.13922931559	841.178225097737	-1726.21724726259	-1192.11912857647	571.903254149105
9878827146_R05C02	A36	Europe	GPL13534	Peripheral blood	9878827146	R05C02	Male	5	5.538833496	-1.1759820905772	-0.964721043874619	0.268300695	ASD	NA	NA	NA	NA	NA	NA	Race=W	0.511198043989597	0.204667398113538	0.103475460586613	0.0928070585579951	0.0878520387522566	0	43130.0219079125	6079.76470814118	8618.79144600272	8871.38978094131	12213.3648428613	-3066.76155692295	79.9200799399021	-276.901731169753	5893.80860248265	1196.16701798367	-3396.34625801176	435.840330653168	581.38661960926	606.348302599973	-1403.92445703642	-2467.40202794051	578.776654596119
9878827149_R01C01	A25	Europe	GPL13534	Peripheral blood	9878827149	R01C01	Male	4.33	6.826640979	-0.847853455210387	0.556846440302274	0.270608723	ASD	NA	NA	NA	NA	NA	NA	Race=W	0.324634906237016	0.226976727020921	0.154572916823848	0.221798888229133	0.0716613854728857	0.000355176216196175	20061.277562439	-6685.78681153684	11409.8209689057	11767.7552366753	5520.46752487786	-4250.08601191192	-4486.67114776192	1017.62094875315	6986.91434375833	-1823.39591158536	-2709.10964154215	3206.86992484599	1568.07648220732	1310.2430870382	-6.49618159027035	-565.543725658202	890.848302447187
9878827149_R01C02	A28	Europe	GPL13534	Peripheral blood	9878827149	R01C02	Male	4.42	5.074848057	-1.83004836347531	-1.49079818247188	0.268475382	ASD	NA	NA	NA	NA	NA	NA	Race=W	0.427300523752645	0.210792553509749	0.149751407527422	0.137418174250339	0.0747373409598452	0	3661.38164991959	-310.112435323339	22576.4366464057	6658.32721164312	3570.11243100909	-276.119562379147	-1752.83534979661	425.762011353729	4329.92168740604	1897.5154311995	-2262.01589881599	2346.19997731574	1692.33473514588	1154.07547573492	-1550.90438750075	-2232.2977881126	-1098.42515774782
9878827149_R03C01	A26	Europe	GPL13534	Peripheral blood	9878827149	R03C01	Male	4.33	4.069969605	-2.17750226244372	-0.452072183464876	0.270206097	ASD	NA	NA	NA	NA	NA	NA	Race=W	0.392021743046663	0.227148494693291	0.117025417205616	0.207516646748984	0.0401968998791366	0.0160907984263089	34028.9498514892	6066.36687639191	11024.6217779842	11340.9074614733	10045.3485622135	-2995.03160971471	-3048.66783912889	-321.053986917169	6479.83367375472	1224.78523648443	-4805.52983213447	1042.14663363603	580.734201210113	1005.94752310936	-1437.74553069033	-1923.54165215851	1336.96079327978
9878827149_R03C02	A29	Europe	GPL13534	Peripheral blood	9878827149	R03C02	Male	4.5	2.914915908	-4.55591270774974	-3.40918033056218	0.271676866	ASD	NA	NA	NA	NA	NA	NA	Race=Biracial	0.284500616250823	0.192911420192792	0.132787810748091	0.245396421608618	0.0435896130923761	0.1008141181073	30223.5861128086	9280.88329863585	13959.1565317033	9040.109864992	5140.5149175168	-4392.45635187889	-3841.49935763044	3521.13851312687	4746.9771586581	1683.91625950101	-3365.87745229117	2865.02392087111	980.797670543474	744.863641561563	-936.026603332916	-1871.36994544787	54.5411201689987
9878827149_R05C01	A27	Europe	GPL13534	Peripheral blood	9878827149	R05C01	Male	4.33	4.177855824	-2.03515662608417	-0.628716765962873	0.271195598	ASD	NA	NA	NA	NA	NA	NA	Race=W	0.439084590455772	0.220671555165707	0.122560811568658	0.179873978688051	0.0284589938067975	0.00935007031501388	51926.4549313465	9226.93434406597	3186.08071281739	16790.5292869496	12890.0080584592	-3204.75584397642	-958.685111780307	4854.34478001978	5637.55379427048	2104.63419345171	-4899.32849214039	696.813532659916	924.863095162058	89.0110811973914	-1825.57431455419	-2206.0831719387	534.581113912258
9878827149_R05C02	A30	Europe	GPL13534	Peripheral blood	9878827149	R05C02	Male	4.5	5.359046992	-1.71051913667293	-2.28617750541339	0.266401716	ASD	NA	NA	NA	NA	NA	NA	Race=W	0.481270676913178	0.135567807928309	0.112021006896188	0.123577889956953	0.121087989245785	0.0264746290595853	42491.1356221409	10910.6174195161	13479.9637955212	3209.47705066068	11003.8125322017	-1520.71017868866	364.263850825622	2006.72387391575	3370.02815208883	4576.99774689266	-2037.05208742522	2480.32348995101	1936.79877264285	1018.73040375227	-2680.92244055231	-2935.41710654566	987.848016469121
9904796227_R01C01	A61	Europe	GPL13534	Peripheral blood	9904796227	R01C01	Male	7.33	4.981096393	-2.10537054866535	-1.1594318167166	0.273527898	ASD	NA	NA	NA	NA	NA	NA	Race=W	0.431099338407739	0.250060505340714	0.122535359615048	0.133952071016644	0.0443082742678899	0.0180444513519649	-19511.8989347546	195.496457419324	-2364.62968496356	-5580.97017889834	3601.56861244265	4523.24266478499	-2807.34984973941	2584.49558579207	6590.37947324185	-6136.48709969971	-2841.39429150561	-117.028768273129	-3728.11544265799	1584.72074969664	-3905.92581526057	-1792.94804600278	-4123.01189487743
9904796227_R01C02	A64	Europe	GPL13534	Peripheral blood	9904796227	R01C02	Male	7.5	7.521560211	0.623136141596195	0.577868195139393	0.268709123	ASD	NA	NA	NA	NA	NA	NA	Race=W	0.496618185351022	0.18853647945562	0.125851887707762	0.101359490404952	0.055867542410257	0.0317664146703877	-33073.7266689836	751.202900888056	-1099.22554786537	-12001.5261054611	3871.73818240926	2222.98613870065	-2187.38452283123	2114.79475208207	5232.57133260799	-5827.25941881978	-2295.57537791804	464.76911419788	-2161.01764891476	2749.28639736898	-2851.52199756014	-2572.05690207762	-2455.92719327003
9904796227_R03C01	A62	Europe	GPL13534	Peripheral blood	9904796227	R03C01	Male	7.33	5.632014057	-2.83392671246668	-3.34730829529225	0.269521797	ASD	NA	NA	NA	NA	NA	NA	Race=W	0.410073921064171	0.242427321157442	0.147458204223401	0.0504001915958418	0.0653273123944722	0.0840581905092599	9652.3140288464	-8654.94533144894	-15308.6884656257	-1786.22562786194	4220.19370625348	-5620.95726989881	-2020.00112700637	3692.12001472817	7931.43814853147	-7511.88847037691	-680.831706446753	656.558184570156	-3262.70836037259	2582.53095102936	-43.7294211886311	-3206.9274673565	-801.142610330068
9904796227_R03C02	A65	Europe	GPL13534	Peripheral blood	9904796227	R03C02	Male	7.58	5.381195679	-2.56958143991638	-2.74311492958503	0.264064345	ASD	NA	NA	NA	NA	NA	NA	Race=W	0.59075602985578	0.161810685872637	0.0859082197535694	0.0659471443565125	0.0955779201615008	0	10622.0259199198	-2780.954121811	-19030.681998233	-5193.13974264488	9944.36030248061	-4456.8222090781	-1968.20189502946	2377.41494101873	7175.83898941458	-6443.54759402708	-1449.21496991373	-997.116503817585	-2298.42530222522	3481.68630301858	-334.964487931283	-2021.54549916535	-1350.5434104853
9904796227_R05C01	A63	Europe	GPL13534	Peripheral blood	9904796227	R05C01	Male	7.42	7.07596058	0.260325631550987	0.523244450653054	0.273259216	ASD	NA	NA	NA	NA	NA	NA	Race=B	0.419046248380476	0.224548884635632	0.0902457910769414	0.110277659909463	0.0684625303063118	0.0874188856911762	-7642.94614248208	-10119.3287533274	-14032.6388865008	-8690.7461102398	7199.60608273922	-2316.02208417025	-1749.28133953951	2309.49500617885	6721.30863594348	-6500.50172083088	-1448.19453147395	-978.632088275284	-1496.76214027677	2893.91044912088	-10.0603096466716	-3649.52005398839	58.6063470326359
9904796227_R05C02	A66	Europe	GPL13534	Peripheral blood	9904796227	R05C02	Male	7.58	6.118788705	-1.4193125386004	-0.548532237430438	0.272333604	ASD	NA	NA	NA	NA	NA	NA	Race=Multi	0.36264634168165	0.294252118391941	0.183955631978376	0.11853476577242	0.0406111421756125	0	5357.29460331632	-6898.53290795244	-19851.5713370703	-8479.8075566664	9714.48752298416	-2790.70628560813	-2757.41176577702	2532.14128394235	7371.22070909208	-8040.57376552518	-1661.04439380278	-1162.05337840413	-2224.52144154725	3749.90498914476	264.171297752322	-2426.70141951483	148.502638157071
9933569013_R01C01	A79	Europe	GPL13534	Peripheral blood	9933569013	R01C01	Male	8.83	8.225301829	-1.26793992616717	-1.44279091941003	0.263058177	ASD	NA	NA	NA	NA	NA	NA	Race=W	0.456240405353005	0.191842560554792	0.201772767940491	0.102470152233045	0.0361594849110561	0.011514629007611	-3968.00074213303	7892.30615652066	25662.1865295897	-6088.46898190394	6828.61374404244	-1583.51070161398	2391.18225565102	-1915.51624340468	4124.31473690636	-518.489535556011	-1509.70408297605	-3932.52177770429	498.225475587235	1319.74287787183	-1020.5320614782	-1658.02518638569	-1661.82531644141
9933569013_R01C02	A82	Europe	GPL13534	Peripheral blood	9933569013	R01C02	Male	9.08	9.139517533	-0.408177437926309	-0.478990012942786	0.261108325	ASD	NA	NA	NA	NA	NA	NA	Race=W	0.600025823430662	0.145354801950522	0.12086932471956	0.0764885104419356	0.055959909949731	0.00130162950758968	-4262.42590337019	8805.43956643153	24092.8639109453	-9662.00578846317	11285.4865693225	478.526895988582	1770.43188606882	-2066.5809272133	4091.17720604217	-3773.99932905394	-2549.74185754399	-4614.91058335818	2361.58042784088	2165.11114318953	-1799.01517374669	444.105639902112	-292.27675304262
9933569013_R03C01	A80	Europe	GPL13534	Peripheral blood	9933569013	R03C01	Male	8.83	7.154970232	-2.03987937308336	-1.64788570048964	0.267458649	ASD	NA	NA	NA	NA	NA	NA	Race=W	0.502620747014572	0.17281751789056	0.102015229662196	0.123065170883383	0.0627383814783964	0.0367429530708932	12034.6878771547	16495.6501187403	16295.2552059601	742.567891893814	9121.4114079201	-3360.04540032028	2410.31006240486	-1141.31881817885	4997.38399056321	-1067.42297833691	-3411.68774526894	-3036.14693578019	-1530.47219290529	1446.78881260072	-1970.4405581169	-3237.74629164189	-59.7057122064802
9933569013_R03C02	A83	Europe	GPL13534	Peripheral blood	9933569013	R03C02	Male	9.67	9.966260719	-0.0260022839165295	-0.155782066354568	0.264415159	ASD	NA	NA	NA	NA	NA	NA	Race=W	0.483295270058214	0.147841126031662	0.147677073685653	0.123355974368087	0.0655219317989417	0.0318220166056592	7851.44286732639	15654.985365514	21302.2506916349	1408.71679055866	12267.8160313823	304.840259724276	5692.52464166534	478.743173830798	3755.32669055776	-146.682588828367	-2953.5861481867	-4799.25668921878	675.666912716242	2148.46527127684	-2608.47791524405	-2580.75315145853	-211.724969946534
9933569013_R05C01	A81	Europe	GPL13534	Peripheral blood	9933569013	R05C01	Male	8.92	8.69481855	0.801580118371872	0.440399183825228	0.26872388	ASD	NA	NA	NA	NA	NA	NA	Race=W	0.468353804658188	0.197910830183626	0.170692991527131	0.0871187092994339	0.0596325035117598	0.0162911608198608	20590.221135883	17099.2398632789	14097.7793921547	-4875.43479118306	15842.1882413141	167.005167605568	5110.3168243484	802.615516671151	3428.41366686673	-636.169286354233	-3806.17877775167	-5383.41438334155	999.359476670008	1498.02347256261	-2009.6444204809	-2635.23664972372	-1186.73006648476
9933569013_R05C02	A84	Europe	GPL13534	Peripheral blood	9933569013	R05C02	Male	9.67	12.84219838	3.14850177540764	2.68656795105061	0.268278793	ASD	NA	NA	NA	NA	NA	NA	Race=Biracial	0.447553646385861	0.200251317233369	0.195937977340422	0.0871127182420927	0.0662284891967984	0.00291585160145573	30735.6261976728	22308.1756152727	15386.4977508348	-6.70276558118359	14785.6302763173	-2370.90228748227	4590.78672679086	2529.55488036089	4721.59422258222	-2829.59235144818	-3750.45755249795	-3949.68390190454	298.748657896858	895.645737470261	-1490.80000289889	-2203.89241430561	7.95728046386261
9933569015_R01C01	A73	Europe	GPL13534	Peripheral blood	9933569015	R01C01	Male	8.08	10.35219735	-0.303361862112736	0.0236111980024347	0.261659706	ASD	NA	NA	NA	NA	NA	NA	Race=W	0.505378829960113	0.18744545680452	0.13849777504628	0.106151173387517	0.045642554150199	0.0168842106513714	-4065.68456026866	2045.46946666992	17038.1212272111	6031.80428738213	2487.82344317856	-4368.97733312092	-1407.86011792167	-1531.45941256749	6017.2939380907	-3581.25044930647	-1447.06861101199	1459.4109204655	1138.54969149076	2747.54743462255	630.069682910637	-2070.46885028384	93.9710509546791
9933569015_R01C02	A76	Europe	GPL13534	Peripheral blood	9933569015	R01C02	Male	8.25	8.849774575	-0.650924514151056	-0.566224047946863	0.257993277	ASD	NA	NA	NA	NA	NA	NA	Race=W	0.458781606449604	0.190737277039541	0.0725424989385475	0.104539856255196	0.076433806946597	0.0931846442242313	-14894.9298669371	6693.57677717913	14450.0834912484	-486.319349384455	6960.87485787058	-1413.81084984427	-1514.47085264812	-2816.16734544871	4381.64630382631	-1807.56316439666	-1977.65569234366	-328.395354837096	1764.96454848267	2665.31018763163	-21.096625061939	-1386.85974253826	-404.398482413541
9933569015_R03C01	A74	Europe	GPL13534	Peripheral blood	9933569015	R03C01	Male	8.16	9.464032218	0.355609450475901	0.992857851208193	0.264252516	ASD	NA	NA	NA	NA	NA	NA	Race=W	0.428231215968344	0.226796980939112	0.166591701988936	0.132205545621678	0.0461745554819289	0	16730.6322658954	3563.56174591149	15882.7423619755	4.75462538560631	10579.9224942875	62.119707757	-380.154282685882	-614.190884545923	6060.80705449314	-2044.12160379572	-3571.98184522082	-1119.86859738257	4207.50531169828	3303.06161738422	472.149118258764	-552.862906816248	-505.596707238564
9933569015_R03C02	A77	Europe	GPL13534	Peripheral blood	9933569015	R03C02	Male	8.33	10.51799454	1.22163639851911	2.15803438953849	0.261740171	ASD	NA	NA	NA	NA	NA	NA	Race=B	0.493659600644155	0.233017552979007	0.0534484885945319	0.106557195818777	0.076571397524216	0.0367457644393136	19134.698809951	6846.06261694437	11543.1308957537	868.665218506166	11287.4935101938	-1146.2624216275	-164.768538658761	-409.631270251857	5616.85080162674	-1109.66542594154	-3811.54290430178	417.975641603866	3350.55691276783	3598.98255518007	236.895832735396	-1621.64092703968	504.521506347573
9933569015_R05C01	A75	Europe	GPL13534	Peripheral blood	9933569015	R05C01	Male	8.16	9.41622481	-1.07443367738491	-2.31978899407569	0.264129419	ASD	NA	NA	NA	NA	NA	NA	Race=W	0.584049036336528	0.0764127116067145	0.162081423361768	0.0671063651123615	0.056765285181236	0.053585178401392	24071.0286918657	8572.0617377019	10019.9398816934	4017.79004935941	12632.3466152323	368.341745214972	-896.289836730519	1517.67080439546	3932.43282525195	1464.82671499917	-3046.02836808513	344.561568052462	2450.35635009423	3164.53832866111	384.079255851212	-104.677053509964	439.08620075026
9933569015_R05C02	A78	Europe	GPL13534	Peripheral blood	9933569015	R05C02	Male	8.75	13.39598874	3.74994340501322	4.4434615961344	0.264039762	ASD	NA	NA	NA	NA	NA	NA	Race=W	0.515460957314939	0.226574342688796	0.123705907329979	0.0960242698850352	0.0361124050408518	0.00212211774039885	25504.9998641787	10661.8368429852	9804.46317546514	-56.7812373998081	13324.5711269153	-459.814194374765	-1000.4291542644	1575.89641556246	4914.74817798265	502.00718145058	-3652.97508378467	-390.729950878059	4532.791940028	3674.57581293582	1804.4527594328	-590.450948057169	-1157.54832991774
3999095027_R01C01	MS0564	May_2015	GPL13534	Peripheral blood	3999095027	R01C01	Male	6.3	6.19432086	-2.03173723423686	-0.428058776400846	0.268829923	ATR-X	ATRX	hg19	c.6254G>A	p.Arg2085His	Missense	YES	NA	0.468325151283926	0.24828521944504	0.0621139758937086	0.151748768778341	0.0413563137261478	0.0281705708728372	-19683.6273436717	-42051.4639422342	-3763.45926722325	620.277212388288	11539.2709730856	5300.40819781835	1566.35088642712	884.758964255011	-1174.30833344938	-633.979049610437	269.327887345334	-871.762798853482	1371.70280087276	-2982.98835731725	-176.943873492736	1833.7778903917	1698.39888133457
3999095027_R01C02	MS0565	May_2015	GPL13534	Peripheral blood	3999095027	R01C02	Male	18	13.11825849	-6.34279728837489	-5.04037356057576	0.272216011	ATR-X	ATRX	hg19	c.736C>T	p.Arg246Cys	Missense	YES	NA	0.55068061315054	0.201081175896484	0.0610728031714504	0.132045496502456	0.0431435953503955	0.011976315928674	-17040.1729193999	-40406.6889081993	-4459.05751914099	7062.50675970352	10095.5160431838	368.380020916245	2959.11247108939	1464.70509608536	928.49179415287	931.834508696939	-643.743443514979	480.631593016304	973.951396637507	-2211.00678149986	-304.590446885823	718.261804075861	3527.52049949951
3999095027_R02C01	MS0566	May_2015	GPL13534	Peripheral blood	3999095027	R02C01	Male	1.4	2.604328944	-3.41312400099596	-2.05479575136222	0.282688774	ATR-X	ATRX	hg19	c.6593A>G	p.His2198Arg	Missense	YES	NA	0.276646432511752	0.209423513905746	0.205403032086378	0.258186686999842	0.0503403344962812	0	-17120.3288448448	-37244.7158118941	-6689.32414580194	13669.1222975751	2697.56892598727	-4233.18639429353	527.724178063611	3405.19470079627	490.524341946719	1802.62668165586	1098.1967222887	2868.44005439959	-4126.72139467752	-2089.79320789892	393.361784289964	82.7330996604844	679.314564786254
3999095027_R03C01	MS0568	May_2015	GPL13534	Peripheral blood	3999095027	R03C01	Male	18.5	6.108170831	-15.242084701085	-13.9421169017931	0.269270792	ATR-X	ATRX	hg19	c.758T>C	p.Leu253Ser	Missense	YES	NA	0.478264741805071	0.239808269536938	0.0936485035677522	0.127171861490935	0.0283031078348431	0.0321264227847666	-4810.1153880632	-39980.2691744623	-12841.6143994463	11357.4415207379	3215.67925817785	-999.346769495284	-257.403261591764	4316.49149541543	2062.55563284464	1279.67464108467	-1379.78892092805	4356.12628321243	-307.653218285073	-995.24602475415	942.9618478022	627.386659192871	2942.77987962007
3999095027_R04C01	MS0570	May_2015	GPL13534	Peripheral blood	3999095027	R04C01	Male	21	24.74309568	1.05458439733561	-0.123044411700839	0.269912668	ATR-X	ATRX	hg19	c.4817G>A	p.Ser1606Asn	Missense	YES	NA	0.428948348754966	0.131071008498028	0.109590045249465	0.0651820616070067	0.0714437552116568	0.193764780678877	5948.73514163364	-37426.3477994628	-17192.6291005052	14558.9748593332	1296.65357609318	852.935946915596	-989.105000527407	5037.69871504457	2795.36103310583	1147.1373928506	-3433.03513432749	3322.35121548416	-3329.13866078856	215.54248209408	1639.63023065231	474.640926116513	1832.21466308044
3999095027_R05C01	MS0572	May_2015	GPL13534	Peripheral blood	3999095027	R05C01	Male	0.7	-0.145526321	-2.04831789078064	-2.10593717730016	0.268350881	ATR-X	ATRX	hg19	c.5786A>G	p.Lys1929Arg	Missense	YES	NA	0.456966909529669	0.191421030067679	0	0.13490964470296	0.070863958432755	0.116600092491135	-13740.4901380618	-37982.2835369907	-11201.1906844969	-18407.2304496033	11061.4506567642	10599.2280865486	-3720.55411978808	-507.945337322431	-3807.44161996535	4828.28190659974	-1198.04313772766	-1630.35865901798	-156.316151034382	2411.14679174863	7365.50642403037	1445.44079224356	-1722.44814002512
3999095027_R06C01	MS0574	May_2015	GPL13534	Peripheral blood	3999095027	R06C01	Male	14	11.30064691	-3.35045337356851	-1.82069717306592	0.280983142	ATR-X	ATRX	hg19	c.730A>C	p.Ile244Leu	Missense	YES	NA	0.402799947206823	0.348999517108544	0.0638883118682266	0.0830406652781861	0.0387293182821594	0.0625422402560599	8813.99024164507	-44169.86461092	-18409.977146771	-340.334651215623	13306.3406417716	8567.74692997883	-1346.35854892473	-162.210799639482	-588.746085757879	4029.62652129898	-2499.27598853106	-242.219912739276	-346.878003684981	-3333.24516224725	2212.80727182534	1815.76004559876	2380.785653201
3999941035_R01C02	MS0589	May_2015	GPL13534	Peripheral blood	3999941035	R01C02	Male	4.6	6.236506951	-2.34461044225359	-2.62905846663147	0.271286643	ATR-X	ATRX	hg19	c.7156C>T	p.Arg2386*	Nonsense	YES	NA	0.382135407477397	0.187551955623546	0.156020713500254	0.126401992288842	0.038241765112155	0.108471149522515	-28348.5593538928	-25288.6156193004	-1333.47607488641	8774.60193820521	4097.58515009395	-1553.95310688098	2728.12686970988	12819.103279066	-1729.50591353702	2581.95763967376	2664.8260243005	2993.62160051562	-1603.10674731299	-1221.26150796726	-322.697539996336	-1621.3232691287	95.2508684936079
3999941035_R02C02	MS0591	May_2015	GPL13534	Peripheral blood	3999941035	R02C02	Male	4.6	33.54375298	27.455956469904	29.908789185653	0.244067796	ATR-X	ATRX	hg19	c.536A>G	p.Asn179Ser	Missense	YES	NA	1.75069508987257e-18	0	-1.8062863445676e-18	0.857497267953054	-6.62035111406161e-19	2.57064629892208e-17	-22002.5807221683	-26863.7462166434	-3151.40102138998	308.652160698716	15497.2971457033	5361.38825066061	3645.94056202103	10876.2197444045	-3717.06809106261	2899.40345435469	1776.62502663365	-2131.09280335772	1583.19556519691	-2805.8152278918	1366.46320067772	435.547345212021	-1130.51849344751
3999941035_R03C02	MS0593	May_2015	GPL13534	Peripheral blood	3999941035	R03C02	Male	4.4	4.821921423	-0.0671820737535009	0.300649600169713	0.270908695	ATR-X	ATRX	hg19	Exon 207 deletion	NA	Exonic deletion	YES	NA	0.37742547194059	0.313991698769178	0.0812756341796492	0.0726637109121627	0.0754795135274786	0.0752327272459008	-28748.9903896843	-21037.0909044395	5977.08776293957	-1950.73118513954	13360.4398785646	6896.8223544349	1510.68993552008	2785.46642749772	-3332.59995456318	6315.54006419765	976.036420336146	-3996.0771061654	-795.320463882564	-4693.35073687195	2778.33754288037	-335.83198265906	-1613.47697011143
3999941035_R04C02	MS0595	May_2015	GPL13534	Peripheral blood	3999941035	R04C02	Male	27	39.19917395	12.4448735356536	11.9531904535318	0.266531348	ATR-X	ATRX	hg19	c.7366_7367insA	p.Met2456Asnfs*42	Frameshift	YES	NA	0.697815098252376	0.125094014169353	0.0370955328468672	0.0436135415087418	0.0395017879550148	0.0449580659142653	-22005.7723466284	-27746.9344490722	-9276.87959985735	2414.96701082905	14795.5666064198	5353.60492837219	2583.75747431528	4699.10048073859	-2830.423388142	4444.59744498134	321.599651762598	-2311.65262763572	291.493187003815	-2258.00570665722	1019.24483217061	-297.457885651298	212.529101583798
3999941035_R05C01	MS0596	May_2015	GPL13534	Peripheral blood	3999941035	R05C01	Male	14.5	5.274937882	-11.7597829295605	-10.9999310297452	0.270307241	ATR-X	ATRX	hg19	c.109C>T	p.Arg37*	Nonsense	YES	NA	0.590952271278305	0.184890427250916	0.0825711105073802	0.104980879834821	0.0317267541214497	0.00487855700712811	-14510.0204932409	-21233.1698636594	-4722.11361758356	9206.67756184039	6101.05189701547	-2042.14222611864	4163.44722408239	11841.8410898311	-2193.12591080592	5652.1507194566	420.522175348604	2379.58312371593	-754.081801067151	-686.953093138306	-662.263689453514	-2455.52111899944	1357.58769001039
3999941035_R05C02	MS0597	May_2015	GPL13534	Peripheral blood	3999941035	R05C02	Male	2.5	1.113449871	-1.02854764960305	0.678845160294647	0.276991121	ATR-X	ATRX	hg19	c.736C>T	p.Arg246Cys	Missense	YES	NA	0.200885488947925	0.290187522389131	0.16477358500983	0.249342770602658	0.0663928287364807	0.0284178043139756	-10707.66717199	-31503.1186687451	-7454.93901039275	74.5765397558767	16235.9351299805	6445.36557731806	-199.721840230784	-10637.4352489532	-622.540809993204	4394.32341327557	-2670.99594630958	-4273.32473986183	-882.21130428715	-2560.68997615903	1418.17317711675	148.749800135837	-54.9592378431021
3999941035_R06C01	MS0598	May_2015	GPL13534	Peripheral blood	3999941035	R06C01	Male	17.5	22.71435784	3.20258903295896	3.79495677259158	0.268455009	ATR-X	ATRX	hg19	c.109C>T	p.Arg37*	Nonsense	YES	NA	0.567552311467201	0.0986638157746877	0.0338189825845432	0.166438526586026	0.0680681586767235	0.0654582049108188	-16329.7372804719	-28785.9214275705	-13362.2327529761	9669.86976074794	7987.32954328361	-1473.84501388631	1503.42468626272	5933.14031679701	-739.194783190246	5051.68816993393	101.30392699157	2489.15767368772	-1183.47468362011	-1011.17912103081	-108.555579490861	-1531.31087913542	1999.57627041597
3999941035_R06C02	MS0599	May_2015	GPL13534	Peripheral blood	3999941035	R06C02	Male	14	11.21597332	-2.61579212923823	-2.70942268749242	0.271478692	ATR-X	ATRX	hg19	c.109C>T	p.Arg37*	Nonsense	YES	NA	0.56516685467903	0.131884624675423	0.0801964495085379	0.111566104711945	0.0593059829025437	0.0518799835225204	-10807.1789050012	-29301.7824539727	-11211.5449658117	1689.93860669459	15624.9751041681	5137.49766598521	2614.00870818007	1629.19647442545	-2278.53024842068	5122.3742330772	-1003.58295292932	-2785.55461324752	-671.560979771303	-3517.61432832034	1278.57191306899	-6.85808791389201	216.26725355834
101178130036_R01C01	MS0690	Nov_2015	GPL13534	Peripheral blood	101178130036	R01C01	Male	30	42.69659356	9.93341197478403	8.6484803105093	0.271097994	Claes_Jensen	KDM5C	hg19	c.1510G>A	p.Val504Met	Missense	YES	Affected	0.685377447623883	0.0864774136991159	0.0159607250135806	0.0450216837505064	0.0825145763398854	0.0477407221023674	-31170.1857085449	-29676.3359008427	5220.79568655395	7118.2459888012	-3212.85495294517	-4116.40460732129	2164.17380217122	3762.81107404108	4952.35930657558	-6376.30924180848	2457.11710801914	-1590.15523095864	-3701.1508452011	-1167.60419722743	-1644.15379543696	435.032854022278	932.222096058898
101178130036_R01C02	MS0691	Nov_2015	GPL13534	Peripheral blood	101178130036	R01C02	Male	6	8.103173952	-0.922269165983444	-0.0893905598009805	0.259861725	Claes_Jensen	KDM5C	hg19	c.1439C>T	p.Pro480Leu	Missense	YES_predicted	Affected	0.577390132993158	0.194417838782833	0.0664519352075751	0.117244390753686	0.0191576972545895	3.46944695195361e-18	-31925.4975671291	-31691.0019090223	4488.11785445841	2794.69187493737	-1044.0357365382	-1729.95165753436	7273.26298933543	2877.36882425642	4311.12565669006	-5233.76723262178	1820.34841428491	-5493.07310275115	-3725.16812568932	168.709997458062	-2552.54792267702	883.583550875769	-883.538205977766
101178130036_R02C01	MS0692	Nov_2015	GPL13534	Peripheral blood	101178130036	R02C01	Male	26	28.25654272	-1.06791431792183	-1.7391407963904	0.261286736	Claes_Jensen	KDM5C	hg19	c.4439_4440delAG	p.Arg1481Glyfs*	Frameshift	YES	Affected	0.778986287749709	0.0503755967608995	0.0151405167964669	0.0360849461970668	0.0533908716360582	0.0461023389533302	-22826.1340363407	-32166.9264929161	-2591.65078078988	12773.0309570298	-1500.67298714662	-3848.68678433374	4174.23167255464	4336.28364243626	3804.35318121547	-4982.45784995435	898.449037983904	-2075.76265202978	-4993.7813256472	44.6991754122811	-2416.00060744911	771.913676147484	1094.09872824009
101178130036_R02C02	MS0693	Nov_2015	GPL13534	Peripheral blood	101178130036	R02C02	Male	42	54.3236723	9.73017908703912	10.8028673568842	0.256283069	Claes_Jensen	KDM5C	hg19	Intron 11:+5G>A	NA	Splice site mutation	YES	Affected	0.664683610480006	0.125993313376498	0.0193597485471378	0.11222266473242	0.0323631701436167	0.0282151490910748	-16826.9551332343	-35928.7632598203	-7379.23599927943	13993.0281130824	-2892.41452673303	-5081.97051746741	5726.03323527542	6383.40808843122	4820.31659267949	-6263.30737303252	391.190566996346	-2351.58081339055	-5694.77108530494	1149.95360486757	-3250.84692398809	768.0135625785	1185.12835641809
101178130036_R04C01	MS0695	Nov_2015	GPL13534	Peripheral blood	101178130036	R04C01	Male	8	10.07007313	-2.54899624102511	-2.89239567522205	0.261017673	Claes_Jensen	KDM5C	hg19	c.1510G>A	p.Val504Met	Missense	YES	Affected	0.676707502363148	0.117814226966779	0.0631876112018648	0.0543242629586449	0.0678113688343465	0	-4023.4671321899	-37513.7440905486	-11713.2855380658	16257.248701573	-783.965348420519	-5014.95287756639	4536.60286632242	5522.76266429505	3392.89523234658	-3022.18757941996	-919.943719302378	-982.010875319336	-5775.39540153244	1627.12768353049	-2099.85730963766	385.622701680907	1592.88871249306
101178130036_R06C01	MS0697	Nov_2015	GPL13534	Peripheral blood	101178130036	R06C01	Male	2	3.619189097	-2.4740571297008	-0.501615679452003	0.275415548	Claes_Jensen	KDM5C	hg19	c.1439C>T	p.Pro480Leu	Missense	YES	Affected	0.430635770376744	0.141824467383401	0.0801667026670616	0.253047929438745	0.0273083067572156	0.0670168233768333	18798.8193881107	-35919.9476284089	-11094.5402349014	20334.9858400959	2813.58181864022	-3468.14278036237	1892.02162985901	4001.80996316572	4409.82225003527	1312.75509881992	-3252.67511556517	842.782057089566	-5360.32756304661	-329.606366567506	-2913.42556517718	-526.928494411865	2737.96829124267
101231000151_R01C02	MS0723	Nov_2015	GPL13534	Peripheral blood	101231000151	R01C02	Male	37	48.42002598	8.33369165983795	7.16759648854724	0.267531707	Claes_Jensen	KDM5C	hg19	c.229G>A	p.Ala77Thr	Missense	YES	Affected	0.671497486243712	0.100385498410658	0.112001226397737	0.0148634003837114	0.0670618516310872	0.0234154439841462	-14525.2276429724	-38754.351269958	2425.79704678635	8064.51496032343	-3704.14992013287	-5595.62723298034	2657.22743566999	4282.01648953237	2118.99971551704	299.684607013053	1332.73502555465	1423.43614505377	-3603.29050159069	709.642782694979	-452.275941631626	-478.609021561153	604.54451297982
101231000151_R03C01	MS0726	Nov_2015	GPL13534	Peripheral blood	101231000151	R03C01	Male	28	31.61445991	0.654522511653287	0.571150515737973	0.260547304	Claes_Jensen	KDM5C	hg19	c.4439_4440delAG	p.Arg1481Glyfs*	Frameshift	YES	Affected	0.905784074380484	0.0402922451026139	0	0.0194330020455426	0.0243690373335869	0	-3554.12506451618	-40373.7821402729	-2975.79889421099	14298.448270807	1684.63717651136	-4484.09547232876	2214.03712175562	2459.29658680888	3680.01704132267	-100.049509434963	-1353.87536294049	1913.71447199022	-3250.63224662802	1913.15434827461	-1575.47781249562	-751.637914849173	2631.01402255794
101231000151_R03C02	MS0727	Nov_2015	GPL13534	Peripheral blood	101231000151	R03C02	Male	13	16.50827759	-0.766956228915539	-0.938639661932982	0.272026796	Claes_Jensen	KDM5C	hg19	c.229G>A	p.Ala77Thr	Missense	YES	Affected	0.557063880029951	0.140824466639649	0.15605099541352	0.0793176014598472	0.0667430564570329	0	-2072.53956869345	-38382.9985873876	-6149.9911162905	20481.419774856	385.098972748078	-4875.57109166871	216.562063329708	6515.35577557886	4383.31587339722	-3065.96763559926	-2143.62338643425	2072.01061183274	-5711.19528884693	-280.400388933649	-2920.81124570254	536.300422357272	2008.81755899737
101231000151_R04C01	MS0728	Nov_2015	GPL13534	Peripheral blood	101231000151	R04C01	Male	26	38.69008936	9.5047336150769	9.46492205351613	0.279853804	Claes_Jensen	KDM5C	hg19	c.1510G>A	p.Val504Met	Missense	YES	Affected	0.805326561807127	0.0776353611979402	0.0304680087342961	0.0265251779871217	0.0328939246064292	0.0203265955339669	-1949.92024000822	-41213.7705666345	-11242.7129146065	14078.3655607868	701.872131922909	-4987.48132382252	1595.43137978715	2702.16375497662	3619.2871482057	1526.86653310946	-1188.76027160477	1614.20808788048	-4791.92370903023	1098.48590506897	-2690.42128570322	-415.978175501284	2775.05057084689
3998909052_R04C02	MS0513	May_2015	GPL13534	Peripheral blood	3998909052	R04C02	Female	6	4.093225848	-1.52316641211054	-0.558661448110082	0.278694267	Coffin_Lowry	RPS6KA3	hg19	c.1520insA	p.Arg507fs	Frameshift	YES	NA	0.393216731186001	0.241390411641573	0.0570908454217367	0.154867575706908	0.0400166812184556	0.113417754825325	-22074.32441109	-27638.1181651415	147.290592279842	-6108.30564738622	16043.836203	7069.31915858868	-524.495512951416	-8631.91592644474	-7059.90101650582	-1361.69240164328	-688.085642838243	-4390.53505606101	1294.62886254065	-4372.13153398671	2066.31720389179	2782.07328018332	-2062.28265833131
3998920119_R01C01	MS0528	May_2015	GPL13534	Peripheral blood	3998920119	R01C01	Male	11.5	10.63296406	-1.82461526265051	-1.71803992040497	0.281666865	Coffin_Lowry	RPS6KA3	hg19	c.2065C>T	p.Gln689*	Nonsense	YES	NA	0.419179865753573	0.249708458203918	0.103525084242179	0.0886292539636271	0.094526749054751	0.0444305887819521	-1525.9230884051	-39622.8748219852	1334.26152002823	5022.3334861662	7864.06981775801	-633.025167019882	2878.14227314295	695.087514434055	2260.49411977611	736.257896540353	-772.981427658932	-1128.62235306611	-1381.46912760665	-5441.77204310386	1958.79010200755	-449.131620545873	3180.64814638726
3998920119_R02C01	MS0530	May_2015	GPL13534	Peripheral blood	3998920119	R02C01	Male	4	4.62981308	-2.25718154903777	-0.3287677338182	0.285862488	Coffin_Lowry	RPS6KA3	hg19	c.2186G>A	p.Arg729Gln	Missense	YES_predicted	Likely_Pathogenic	0.362688433062478	0.400688861799439	0.0972732827037492	0.0876690583770745	0.0496123023870573	0	-7332.68858193419	-41145.8269368879	-18349.9142040869	10535.4410108942	3577.09740349901	-6216.5888608752	1005.69146084905	5188.9232373607	1249.94198068189	703.664144933786	101.882836459661	579.30407629018	-4671.15879602952	-2769.98153288317	3944.66101149489	-582.205623699387	1108.47814314567
3998920119_R02C02	MS0531	May_2015	GPL13534	Peripheral blood	3998920119	R02C02	Male	7	5.068637974	-2.51987666498992	-2.38380003593545	0.266101478	Coffin_Lowry	RPS6KA3	hg19	c.631_772del142 and c.774+5G>A	NA	Frameshift and intronic mutation	YES_predicted	VUS	0.502402260860227	0.220058861728021	0.0429307123512513	0.087518519042347	0.100918106094476	0.0399330829410229	-0.407086322328613	-23716.7844478969	25443.4355721634	-135.652562520308	19200.1040556145	8093.00106745718	6467.7318785715	-1196.18555319655	-3363.72818481483	2670.00399881706	-919.540951463149	-6817.67217515586	3119.46504835781	-5515.05924403925	-51.5153636790971	2060.16035649568	-119.896652261745
3998920119_R03C01	MS0532	May_2015	GPL13534	Peripheral blood	3998920119	R03C01	Male	1.3	8.170755226	6.97627952942451	6.99575467475795	0.271785174	Coffin_Lowry	RPS6KA3	hg19	c.340C>T	p.Arg114Trp	Missense	YES_predicted	Likely_Pathogenic	0.460035337935708	0.208287674783487	0.0820508764531406	0.0870329730437194	0.0775860362443579	0.0850071015395866	-894.039791732377	-23033.1859502622	31634.8485098016	722.396530352709	9987.17670984825	5212.60367534239	-819.77923484126	-29286.5732843461	3264.00516035887	3188.7962889256	-3901.20048552772	-6735.48952733893	-2547.10215969913	-6228.75627572527	168.072808126943	684.507764926668	-121.442867802036
3998920119_R03C02	MS0533	May_2015	GPL13534	Peripheral blood	3998920119	R03C02	Male	13	14.17141748	0.654645793932762	-0.330814476758972	0.257121876	Coffin_Lowry	RPS6KA3	hg19	c.727C>T	p.Arg243*	Nonsense	YES	NA	0.574930084311001	0.16614530816559	0.0731962532542363	0.0610239577199819	0.0496900209941445	0.0474722351355548	-5753.65861736301	-30619.9457276446	5782.88374069265	-216.17751221441	22087.6304135852	7519.67873728803	6660.95183653969	2161.65453644089	-4489.37579976715	1152.71451152352	1089.45533357925	-7757.54019248823	1420.1107835536	-5146.60587948519	-663.345778159299	2687.12822104614	-1011.0596543751
3998920119_R04C01	MS0534	May_2015	GPL13534	Peripheral blood	3998920119	R04C01	Male	22.8	25.56720654	2.3197227972681	1.5268216790464	0.266557604	Coffin_Lowry	RPS6KA3	hg19	Intron 14:+1G>A	NA	Splice site mutation	YES	NA	0.742009275726618	0.100156373881616	0.0205359420444134	0.0275457356168815	0.0937447613164777	0.00983753820931498	-9315.29800988942	-23893.7741575072	-1206.01676857094	3130.76751080953	14813.5378027922	1854.20781584203	4255.64293670128	5192.78692429795	-2826.11906613012	5402.89248037632	222.526036772273	-1844.45251025432	940.567484328712	-3133.70924928963	2749.1984467816	104.188437523789	517.293112239668
3998920119_R04C02	MS0535	May_2015	GPL13534	Peripheral blood	3998920119	R04C02	Male	12	10.17620766	-2.06929904703523	-1.80389539458383	0.269347263	Coffin_Lowry	RPS6KA3	hg19	NA	NA	Exonic and intronic deletion	YES	62bp deletion spanning 35bp at 3'end of intron 7 and 29 bp at 5' of exon 8	0.451695711974747	0.254428605874403	0.103557503323348	0.0714646696356374	0.0689667619261692	0.0498867472656952	-9115.57163642291	-37464.9323176596	-6996.83420008958	-4997.90582493911	21386.8343471052	8700.8168730546	3623.26467189801	-1478.96534257511	-4191.59719171808	-2134.36628764176	1256.4014150772	-7559.29564250412	-915.247401806769	-4141.35798687463	1831.37466482597	2721.22353538778	-1757.88477981202
3998920119_R05C01	MS0536	May_2015	GPL13534	Peripheral blood	3998920119	R05C01	Male	2	1.808104516	1.15384330354537	3.38077116742206	0.276293438	Coffin_Lowry	RPS6KA3	hg19	c.386_387insCTTT	p.Phe130Phefs*141	Frameshift	YES	NA	0.340339633182908	0.366033717359146	0.0429354419533473	0.134637302359886	0.0346617310382773	0.0813921741064357	18080.2146436897	-21111.1198239901	28487.2767796261	-1013.92292954555	10487.5784638875	11212.8473081163	-3174.54794647902	-32476.9765768732	5720.2854713901	4003.13961687201	-7594.48275891084	-5401.04331657123	-256.534444463065	-4663.92831739334	1689.18171581984	1088.72759358563	-50.9351122840114
3998920119_R06C01	MS0538	May_2015	GPL13534	Peripheral blood	3998920119	R06C01	Male	8	7.406603271	0.957709807687652	0.49450009002914	0.268652095	Coffin_Lowry	RPS6KA3	hg19	c.1155delT	p.Phe385fs*40	Frameshift	YES	NA	0.64935648422094	0.12645020392279	0.0269574110841877	0.0561270945640777	0.0844472711517796	0.0566615350562256	18213.6243529404	-28137.8954086892	-16105.261746395	1143.9851269802	13181.2037047728	22152.652429719	-3845.86900913378	-13739.4713082342	3356.18271938228	1596.92830842538	-5969.71753304498	-3629.10924238191	-1091.91648564911	-3796.41818003468	1434.95280209593	767.287338420402	190.130420156167
9553932037_R01C02	MS0447	Mar_2014	GPL13534	Peripheral blood	9553932037	R01C02	Female	8	11.29885487	1.67156969986238	1.20392601283416	0.266640021	Floating_Harbour	SRCAP	hg19	c.7303C>T	p.Arg2435*	Nonsense	YES	SRCAP sequence testing	0.496269347156264	0.208724579675458	0.0535254924346645	0.0580816421675653	0.0734708610292235	0.098884725420341	-42747.5797374767	-7988.4332615332	2332.38294955187	7280.80542130947	-138.909648098376	73.179960865229	257.412696557934	-348.570389362278	-1010.42038492844	-5086.54669178134	-1353.8712230765	1632.68566602951	714.375665153718	-55.6826078961068	-676.478606078511	42.0074541039629	-64.2222222214813
9553932037_R02C01	MS0441	Mar_2014	GPL13534	Peripheral blood	9553932037	R02C01	Female	15	16.23135534	0.185449084674296	-0.132925479166584	0.269734277	Floating_Harbour	SRCAP	hg19	c.7330C>T	p.Arg2444*	Nonsense	YES	SRCAP sequence testing	0.506209300829101	0.184042075467235	0.0895609412605774	0.0850730129640302	0.0720938490613349	0.0583447251007753	-16911.0157872005	-13554.0162982623	-1742.29658810872	10420.1191666605	1198.4597327409	639.109180521325	584.140315090711	650.712021143512	-1751.53087725194	-3630.37681250762	-2881.86095562237	1309.83460368441	-266.506602243494	-1468.43001557505	19.9378272311635	155.872687299739	-713.127535042612
9553932037_R02C02	MS0452	Mar_2014	GPL13534	Peripheral blood	9553932037	R02C02	Female	6	5.620915174	-1.5845891594632	-2.86819606004281	0.276005988	Floating_Harbour	SRCAP	hg19	c.7282dupC	p.Arg2428Profs*15	Frameshift	YES	SRCAP sequence testing	0.342515097174022	0.210052855058063	0.12021729071168	0.0683417769692807	0.097964158724427	0.157621644391891	-23136.8351518255	-7536.30982920027	-651.252996705835	9529.87802264334	5159.44650260572	1732.75862771081	1317.59003305458	406.573081136342	-2285.08648078805	-4465.99455753953	-3085.47639899289	1456.81521459103	1689.42218979199	-969.626478095454	-409.36514872004	455.126766111618	394.200210335085
9553932037_R03C01	MS0446	Mar_2014	GPL13534	Peripheral blood	9553932037	R03C01	Female	10	42.55562244	31.4857522165257	30.7628626825703	0.27386007	Floating_Harbour	SRCAP	hg19	c.7330C>T	p.Arg2444*	Nonsense	YES	SRCAP sequence testing	0.53041790648252	0.190474746066514	0.130570065863108	0.0483518107684896	0.0697012265596359	0.0304842442597327	-9576.7289260232	-10167.3935451956	-1182.85211487141	11907.6204153766	4889.56791660572	1716.76230977089	720.15774027137	-341.485197689295	-2562.29473377187	-3237.54126909579	-3712.1659736885	1177.29862163743	38.8300139686466	-2596.39164762461	-21.528503059176	1011.14943227763	-1063.03482286568
9553932037_R04C01	MS0451	Mar_2014	GPL13534	Peripheral blood	9553932037	R04C01	Male	4	2.815335426	-2.7175588709849	-2.90763302581679	0.271771362	Floating_Harbour	SRCAP	hg19	c.8117C>G	p.Ser2706*	Nonsense	YES	SRCAP sequence testing	0.50544527795606	0.130052183733291	0.101228810674596	0.126845576763994	0.0563074541371712	0.0801206967348882	-10315.5475120378	-3060.01471817194	1488.12646517682	-334.918320990774	11168.5327463313	5430.72309436874	2267.95165449084	-2447.97665570706	-270.768933768822	3935.9730314629	-1502.15325458547	-24.3097051245121	-215.882693386062	-716.210920454023	2071.65663443834	749.931442794547	-1761.7207958229
9553932037_R05C01	MS0437	Mar_2014	GPL13534	Peripheral blood	9553932037	R05C01	Female	5	4.112348915	-1.45841026203927	-1.400915696255	0.251178851	Floating_Harbour	SRCAP	hg19	c.7330C>T	p.Arg2444*	Nonsense	YES	SRCAP sequence testing	0.704422880696616	0.139040746429714	0	0.0795633804850165	0.04322155429177	0.024981588154607	-29381.6077784324	394.710396636845	2178.85300590628	-5701.02415886718	1742.14337422689	-1051.85898736024	-1560.87731200442	4577.95813100036	-4091.23769747106	-794.766194241864	-1979.71378772926	2912.727143488	-134.607563800863	-300.750463289669	2029.39613540316	-2024.39759103052	-355.973560433469
9553932037_R06C01	MS0442	Mar_2014	GPL13534	Peripheral blood	9553932037	R06C01	Female	42	43.43022309	2.28707415423741	1.7398242868349	0.255232947	Floating_Harbour	SRCAP	hg19	c.7330C>T	p.Arg2444*	Nonsense	YES	SRCAP sequence testing	0.804608735482464	0.0834569943505626	0	0.0304673263835925	0.0402086833577799	0.0354372619774823	-30116.9047426574	6738.51964693357	7245.86799719346	-15437.2701137009	9520.79557206468	8126.30453019907	-2228.14678476777	953.394772377316	-6759.90051689126	-1157.37862272379	521.00701404705	2819.81350970799	-2096.31075675512	-3929.98253005453	-230.365758955542	1003.37776423678	175.357007017093
9554599011_R01C01	MS0433	Mar_2014	GPL13534	Peripheral blood	9554599011	R01C01	Male	12	12.37257473	-0.860522263877938	-1.02103049159889	0.267190267	Floating_Harbour	SRCAP	hg19	c.7330C>T	p.Arg2444*	Nonsense	YES	SRCAP sequence testing	0.55344893894891	0.165066397902297	0.0679364994364306	0.0857132042654505	0.0764822944751453	0.0513526649717664	-32208.42567504	920.757003251679	1885.43345675396	305.349540746959	5888.32426462259	2277.90260628039	621.038032446984	-245.723535367736	1912.35001525389	-1294.46228644602	-1514.28751562311	3563.06023966837	1229.4559267172	-2932.97012781486	1331.1325148298	1689.5685105504	539.420216620229
9554599011_R01C02	MS0444	Mar_2014	GPL13534	Peripheral blood	9554599011	R01C02	Male	10	4.424381743	-6.83443421611017	-7.56867224202852	0.269064953	Floating_Harbour	SRCAP	hg19	c.7316dupC	p.Ala2440Serfs*3	Frameshift	YES	SRCAP sequence testing	0.404001810173998	0.187884490539949	0.0795505710207521	0.0881760546415391	0.125348788859716	0.115038284764046	-37046.5052052542	-2288.98750453884	1920.01065931623	1772.35023027082	8078.83245214689	4311.11148240576	107.018226964952	-2663.22885889384	1597.59175165826	-1895.0841947717	-1462.37099869861	2407.66787849448	2482.7133180074	-1969.88670395265	1139.2233893432	2083.76877509777	218.695169723864
9554599011_R02C02	MS0449	Mar_2014	GPL13534	Peripheral blood	9554599011	R02C02	Female	8	1.524333568	-7.86261754745812	-6.90163875916396	0.280993044	Floating_Harbour	SRCAP	hg19	c.7165G>T	p.Glu2389*	Nonsense	YES	SRCAP sequence testing	0.257353682200772	0.322367779439455	0.203642077719415	0.165402309491276	0.051234151149081	0	-28319.586040042	707.16919900804	-3134.0329013082	9718.74501812504	2406.28223577746	262.933393167869	-2037.27980675349	-2306.24780554054	-2793.07272035721	-2952.74698574271	-3125.88731710964	3318.96622034302	3036.83083454535	-863.917261779266	-93.887031920885	304.676542822994	423.81359037909
9554599011_R03C01	MS0443	Mar_2014	GPL13534	Peripheral blood	9554599011	R03C01	Male	12	19.26251425	5.21127852873837	3.79439765433681	0.26637595	Floating_Harbour	SRCAP	hg19	c.7218_7219delTC	p.Gln2407Argfs*35	Frameshift	YES	SRCAP sequence testing	0.308323226034045	0.156106198273858	0.112824773934948	0.112033252721478	0.123208496199749	0.187504052835923	-28738.4112998014	1480.73137711265	3088.03515283757	-1018.63689665324	12397.030905144	7406.327703586	163.366916091923	-5377.5550100518	-2435.22217482275	201.187893316061	69.8567906774501	2762.75763163717	582.578023128517	-4500.99216214227	-1046.14741536405	2503.84394096376	1204.62837426415
9554599011_R03C02	MS0435	Mar_2014	GPL13534	Peripheral blood	9554599011	R03C02	Male	5	4.902256866	-2.24453280200856	-2.00466871263977	0.277374357	Floating_Harbour	SRCAP	hg19	c.7330C>T	p.Arg2444*	Nonsense	YES	SRCAP sequence testing	0.244949581614259	0.270540389529032	0.198065496423347	0.155659410317905	0.0486280109909466	0.08215711112451	-25196.9394841963	1704.30917058801	-1906.39235871317	7403.62009664293	9080.1060472061	3288.5862690742	977.990891951659	-5567.12901893421	784.998127221093	1175.29067067826	-921.50669145274	2698.9296795392	2715.88205584541	-2459.22744540304	-239.107910481085	1623.36528717439	-25.5547974785249
9554599011_R04C02	MS0440	Mar_2014	GPL13534	Peripheral blood	9554599011	R04C02	Female	35	38.47378886	4.38781107897317	3.79010105437725	0.271818733	Floating_Harbour	SRCAP	hg19	c.7330C>T	p.Arg2444*	Nonsense	YES	SRCAP sequence testing	0.525056215654185	0.20233543510333	0.085545538515987	0.0443914640788821	0.0893885628818707	0.0532827837657448	-22479.6210076697	5984.77936558216	-4797.92885615785	14921.8423806197	4397.20889420802	-1611.00502003821	-2301.14535741607	-2917.38029878331	-2547.36832995242	-2297.11629307475	-4272.21365054388	3929.93102720057	2275.31855405837	-2178.30079052461	255.629063810142	-1160.7391280946	1032.03690168363
9554599011_R05C01	MS0434	Mar_2014	GPL13534	Peripheral blood	9554599011	R05C01	Female	15	14.81418145	0.0161280896391442	-0.762234170309238	0.269847612	Floating_Harbour	SRCAP	hg19	c.7330C>T	p.Arg2444*	Nonsense	YES	SRCAP sequence testing	0.5527024257593	0.154065148817121	0.0589870576864953	0.0673295835976432	0.0886719114365054	0.0782438727029344	-18501.3564244961	7676.04492384663	-2662.88461936399	5997.80705760444	8198.63862901066	830.118073348205	-85.1885672923641	-2226.1347289536	-4063.0500466474	-100.728970326708	-3480.37748070423	3028.60300971379	2331.95402547813	-2122.40756105484	-879.607900886362	-1226.89846071437	1453.44940968966
9554599011_R05C02	MS0445	Mar_2014	GPL13534	Peripheral blood	9554599011	R05C02	Male	4	3.645524918	-1.86134046556585	-3.15806531471908	0.257062596	Floating_Harbour	SRCAP	hg19	c.7549delC	p.Gln2517Lysfs*5	Frameshift	YES	SRCAP sequence testing	0.376787751483403	0.20682790578699	0	0.083896122155167	0.11492065676936	0.192031033862101	-35755.2352538681	9181.46092429806	3975.41150015881	-18840.3995757733	11051.7371072175	5373.03991883468	735.617536264796	-3803.31026892741	-6311.18942388874	5525.62274594335	120.670120415072	1688.70735990689	669.106335663693	-1955.80532740831	-984.284751318644	1017.3391085728	265.473422382527
9554599011_R06C01	MS0439	Mar_2014	GPL13534	Peripheral blood	9554599011	R06C01	Female	6	7.201471688	0.430648628477109	0.289972240000316	0.273500456	Floating_Harbour	SRCAP	hg19	c.7330C>T	p.Arg2444*	Nonsense	YES	SRCAP sequence testing	0.449203240338046	0.274968210410112	0.0802785985113987	0.0613061468467642	0.075895495507999	0.05834830838568	-14466.1269169134	13341.5181286003	5501.51549241017	6133.86105169248	3009.52104550509	-1362.64754622723	-1575.74253893366	-750.098059441951	-5927.86536395583	2372.04726662759	-3527.79129235753	4493.49439424754	363.454894743424	-3780.86957532524	694.039536245397	-2304.77737868998	-315.72076211975
9554599011_R06C02	MS0450	Mar_2014	GPL13534	Peripheral blood	9554599011	R06C02	Female	6	6.552720685	1.14047781272152	0.235561660756453	0.271943379	Floating_Harbour	SRCAP	hg19	c.7219C>T	p.Gln2407*	Nonsense	YES	SRCAP sequence testing	0.494562103719515	0.170761740927608	0.100693438410899	0.0801841720559852	0.0368577220310856	0.116940822854907	-8582.22245562064	9850.03046716571	2040.87717836435	4286.50287937208	13178.5152945604	4145.17093083746	1267.29313223256	-2506.5649774563	-6672.10164861127	3757.18917725467	-3932.52621937605	1779.07282922074	3086.30809869402	-3961.30016210641	703.151403765134	-951.618622049505	-209.671035824891
GSM1013228	XX_FX2	GSE41273	GPL13534	Peripheral blood	7512560141	R03C01	Male	5	-0.265376526226741	-8.9352988168714	-8.95156588020821	0.255668528870423	FXS	FMR1	hg19	NA	NA	CGG repeat expansion	YES	NA	0.349974340170595	0.315111358790202	0.0494215590494008	0.0576303564158866	0.091073883262363	0.10667484236182	-60268.6931856337	6044.76889355486	8811.80829669302	-14555.3697199761	-3095.44852854053	3284.29479905524	1545.9228610943	1331.60429541529	-529.036517996615	3033.43950546981	124.751122032902	333.835412008783	-618.612078017937	2595.05052890908	-2284.02716817557	3061.38145876036	926.464298336218
GSM1013229	XX_FX1	GSE41273	GPL13534	Peripheral blood	7497398049	R02C02	Male	10.4166666666667	4.62059674312029	-10.0900077948153	-9.08521693459031	0.265529439506153	FXS	FMR1	hg19	NA	NA	CGG repeat expansion	YES	NA	0.463718566032745	0.221300621444421	0.104186931342241	0.123825719867914	0.0784226970583913	0.00854546425428706	-40509.0709306264	-1483.93477085194	8254.35991313722	10016.3313971309	-3218.66357032352	796.90811461064	2819.2135330899	1347.28033371016	1440.13266363305	1158.58652217655	164.751857507408	1609.49568339712	207.947687976448	-620.031636642191	-208.742205716072	1359.66634906739	2771.6396754158
GSM1013230	XX_FX3	GSE41273	GPL13534	Peripheral blood	7512560141	R06C02	Male	7.75	9.38060383562308	-3.17191810931654	-3.15547870228146	0.261725278622776	FXS	FMR1	hg19	NA	NA	CGG repeat expansion	YES	NA	0.607225569212965	0.0999376934154879	0.0581635222990156	0.0919083808813046	0.0460346819198614	0.0952086317049917	-25601.2947111012	6164.63805401496	-887.701402832507	12697.3092824822	-34.7133176117771	1802.82757233425	3896.55414187039	2597.09982176651	1541.85927076317	492.557502520623	661.256303157568	1948.80343097508	-505.999336448347	549.317303994966	727.343805090796	1156.72811708424	1609.81343239106
GSM1013231	XX_FX5	GSE41273	GPL13534	Peripheral blood	7497398055	R04C01	Male	4.33333333333333	7.3782901519878	-0.883415771171769	0.348073640023869	0.268143877923899	FXS	FMR1	hg19	NA	NA	CGG repeat expansion	YES	NA	0.494317143639393	0.135628414074812	0.0732510164190425	0.22448915743249	0.0560488664109914	0	-54159.2601566503	-2831.09485738358	-578.364372233894	14917.8159995139	-7999.41737619911	11760.6983480771	638.20828725395	1197.09956540163	4674.54662621897	-2495.24472204749	-89.7890198707379	1473.49943441826	-596.464739932945	587.053102881689	609.971668474458	-113.614947945531	1742.15949099585
GSM1013232	XX_FX4	GSE41273	GPL13534	Peripheral blood	7512551032	R02C01	Male	0.0833333333333333	7.25674508666589	3.04007617844094	2.39735658444712	0.248621406926926	FXS	FMR1	hg19	NA	NA	CGG repeat expansion	YES	NA	0.640188308606508	0.12011311230639	0	0.0521959816480366	0.0523985945007851	0.115374410595921	-62230.093073208	2854.17270009594	8036.45599598273	-12599.7317660278	-2488.6745938856	3150.24345406653	470.404630133333	-287.129816553315	-394.15407060576	379.633100634278	1835.44666732325	3185.95786618819	-1405.82148338418	2468.63572629887	-2199.67517630807	294.57057744807	1919.38675927973
GSM1013233	XX_FX6	GSE41273	GPL13534	Peripheral blood	7497398055	R01C02	Male	4.16666666666667	6.58291179348446	-1.6094777128752	-1.56132995198924	0.261723047441772	FXS	FMR1	hg19	NA	NA	CGG repeat expansion	YES	NA	0.393864346653459	0.162869816764215	0.187460234776492	0.189629785819641	0.0447748036900037	0	-90060.4640311834	-2571.247013578	4483.16424642017	8566.61562211701	-4096.36163866461	6136.06251359869	2139.28803464612	1624.64096757052	886.266528368899	-1483.73002868131	2338.34638267413	1430.20267971176	89.2022407350155	1002.18413756296	-293.875075124927	707.884903417196	993.294852387633
GSM1013234	XX_FX_BLOOD_1	GSE41273	GPL13534	Peripheral blood	7512551049	R02C01	Male	21	32.3841886307978	7.2183417487942	6.08816484748431	0.264147452187486	FXS	FMR1	hg19	NA	NA	CGG repeat expansion	YES	NA	0.182777208361371	0.204586367786976	0.0926660288899373	0.141377069714014	0.228559376677393	0.134766882306679	-42692.8899385732	-2977.45276168257	1873.90025151253	11592.361222299	-2716.38927703161	2247.66426694936	2229.03503517572	457.238520384615	1401.44611665415	292.800200814269	1726.36348828003	1530.96567594711	-379.193069785509	220.05268303418	1177.33607973488	1972.0722066297	-64.2750727758094
GSM1013235	XX_FX_BLOOD_4_77	GSE41273	GPL13534	Peripheral blood	7512551049	R04C02	Male	34.5833333333333	46.4112692920836	8.45476516905993	7.7180164219653	0.268840485752905	FXS	FMR1	hg19	NA	NA	CGG repeat expansion	YES	NA	0.0519138902601453	0.254336865542575	0.0769256234630322	0.156710971636986	0.303833907887111	0.152006281480497	-32171.595100998	4314.73081624049	-3035.46017538981	16555.8814144048	-534.256602180745	2128.56049474673	2779.36575741139	1300.58645769577	1410.53658530886	154.543155355153	386.318210258671	1785.09989060819	436.059511703159	589.59950583734	1194.41675643613	2159.62350428644	387.60620039034
GSM1013236	XX_FX_BLOOD_11_63	GSE41273	GPL13534	Peripheral blood	7512560130	R05C01	Male	48	58.8997573253615	8.95602373812346	7.09033994152087	0.272572661790757	FXS	FMR1	hg19	NA	NA	CGG repeat expansion	YES	NA	0.044792290667155	0.214508996830029	0.0680948072417284	0.10854836121479	0.315921175957648	0.246407649400656	-37959.6442424798	4290.85188983278	-3409.56991813983	13073.719676533	-4361.49135183891	7660.17404582838	2314.2219990911	1094.6600171076	2638.19207586716	372.745705938724	592.480214803774	945.70836412135	309.727652968077	355.320640536209	2405.89920170011	865.364795337848	1664.72423340915
3998909015_R01C01	MS0499	May_2015	GPL13534	Peripheral blood	3998909015	R01C01	Male	27	32.354974	2.12704521821353	1.57144248700683	0.257677088	FXS	FMR1	hg19	NA	NA	CGG repeat expansion	YES	Male_FM;300-700 repeats	0.662045454184237	0.0883611999274371	0.0407257446174842	0.0654301970537838	0.0867070898297239	0.0449340647599017	-12824.0764698378	-38886.8003405039	-9624.36402309536	1943.06510317018	145.236048684244	-6827.13465359724	11605.9033262358	16307.6455250693	1619.45492416419	-7129.49643662885	5939.5038814223	-4510.8382548375	-3188.8605306478	799.37735792913	-1417.15060899644	-436.591441975696	-1719.03600814683
3998909015_R01C02	MS0500	May_2015	GPL13534	Peripheral blood	3998909015	R01C02	Male	12	11.03917455	-2.39764132278442	-2.62340424450942	0.257561646	FXS	FMR1	hg19	NA	NA	CGG repeat expansion	YES	Male_FM;550-1200 repeats	0.5941798352137	0.127516081363585	0.0694414919817011	0.108183886908798	0.0659709752959317	0.0145093150191651	-21051.0901144739	-41926.5078579972	-5238.874610181	-5032.15943152637	7806.77177355589	-339.304463698223	8050.85512134466	-795.691344029289	2384.10444871811	-9711.73441702968	4404.88354522037	-9089.8861143117	-2155.28863563431	-1905.61063740708	-681.265783064241	999.807567243495	-786.45484901775
3998909015_R02C01	MS0501	May_2015	GPL13534	Peripheral blood	3998909015	R02C01	Male	42	40.85689027	-0.501426329988618	-1.0184143770154	0.264750251	FXS	FMR1	hg19	NA	NA	CGG repeat expansion	YES	Male_FM;400-750 repeats	0.645060974725754	0.0909764852881412	0.0326390200977392	0.0567248343500256	0.103776671083723	0.0708220144546167	-5369.01370592202	-51142.4518980085	-13631.4156740791	-2039.7527854181	14603.0770556259	1445.77763001441	7316.63085072077	1290.55586255323	995.188716420477	-6553.5155898196	2670.60708984564	-7515.36356277505	-58.621462559347	-2702.24461571505	-663.596085818112	1878.06646494368	1205.26148807572
3998909015_R02C02	MS0502	May_2015	GPL13534	Peripheral blood	3998909015	R02C02	Male	28	31.89965321	4.42817664248777	4.71625350740011	0.26245611	FXS	FMR1	hg19	NA	NA	CGG repeat expansion	YES	Male_FM;650-1000 repeats	0.318103528457826	0.227213244376668	0.17481272928779	0.182078844457665	0.0353157294977953	0.0355179749805498	-1488.31295127867	-37435.1916253347	14105.0148296973	-2674.17859000891	9313.65318877446	2052.10153826663	7676.93830054503	-15330.1706759367	4063.270884695	-5340.77504195136	96.5021551073612	-9588.40425220106	-1822.37136290387	-2718.91420143222	-1625.87461789208	988.733015056394	-2.55632656218033
3998909015_R04C01	MS0505	May_2015	GPL13534	Peripheral blood	3998909015	R04C01	Male	15	15.3286979	-0.504636546970563	-0.671839453170319	0.267641475	FXS	FMR1	hg19	NA	NA	CGG repeat expansion	YES	Male_FM;750-1600 repeats	0.594719496433788	0.098310399760375	0.082681947978402	0.11532071737692	0.0794288179026654	0.0295386205478505	17179.9831558695	-52715.7131029581	-21784.7390026762	5863.67647863154	19929.8919295328	2511.56133020614	3962.18002448924	-1392.44086114371	-904.288701629353	3779.04143473539	-652.1589217782	-2476.44472374223	912.354984448575	-601.233872695498	1309.54101393683	350.208121111345	1916.86291378358
3998909015_R05C01	MS0507	May_2015	GPL13534	Peripheral blood	3998909015	R05C01	Male	17	13.98190146	-2.19477911221637	-2.57080418725775	0.274905519	FXS	FMR1	hg19	NA	NA	CGG repeat expansion	YES	Male_FM;750-1450 repeats	0.491234144728224	0.175483040039838	0.119629498641504	0.0942908941798094	0.0634227776917293	0.0559396447188955	33809.4708920666	-42987.5020474232	-26657.1938875305	7378.53326655385	18192.9841730468	22736.1886876863	1560.18408286779	7909.38877208307	531.143764598776	3861.62719511857	-3906.27300139162	-2625.30021194437	3910.18361384283	-606.242030612394	2361.67469677809	873.4266235819	-1448.79038674637
3998909015_R05C02	MS0508	May_2015	GPL13534	Peripheral blood	3998909015	R05C02	Male	21	21.42017869	2.72208199375988	2.48361048923872	0.26934956	FXS	FMR1	hg19	NA	NA	CGG repeat expansion	YES	Male_FM;300-400 repeats	0.532114523843127	0.147167306288788	0.100301581306857	0.0916795353940026	0.0623851424428808	0.0663519107243446	18576.0963795292	-38752.4297434925	-18989.838266836	120.486743542264	10576.4678345466	17782.3020946946	946.910125827294	-5516.65134424282	6395.03693724818	-3881.62709071397	-3652.12179673465	-7525.29557116619	-570.455991862949	-531.966589667216	1762.16114392309	-584.139008999164	-823.421454561466
3998909015_R06C01	MS0509	May_2015	GPL13534	Peripheral blood	3998909015	R06C01	Male	30	35.16564816	7.31086140737859	6.21673092791716	0.26618396	FXS	FMR1	hg19	NA	NA	CGG repeat expansion	YES	Male_FM;600-1000 repeats	0.787585196432974	0.0261800951369219	0.0285120548543587	0.0410230457604695	0.0964847862263675	0.0202148215889086	26844.4930942364	-37932.0722154704	-34717.8258151697	1174.45125337166	14020.7354025852	26994.808336647	-2853.61059632504	-4852.09028492965	1860.82555313117	2474.97702650977	-4491.26882450772	-3985.22860260161	-1478.44247812589	-2611.01749629516	2903.56814029245	1865.63232561024	-2147.60875101002
3998909015_R06C02	MS0510	May_2015	GPL13534	Peripheral blood	3998909015	R06C02	Male	28	27.14880628	2.39498931657381	3.86981269061948	0.271829923	FXS	FMR1	hg19	NA	NA	CGG repeat expansion	YES	Male_FM;1600 repeats	0.456541240093465	0.298210810798954	0.0871695119152581	0.102428635014222	0.0442830762518201	0.0113667259262819	22499.4530161001	-39849.7412815975	-31311.8689167734	-1588.54796805621	17057.2817331206	23526.2074824747	-1223.99168302497	-4082.66663664468	4237.95593449435	-1464.41240243223	-4322.57503973181	-7629.12437614708	-189.661619717616	-1374.34492226719	3935.79024071233	1805.74745672671	-2425.49311647225
3998920138_R01C02	MS0541	May_2015	GPL13534	Peripheral blood	3998920138	R01C02	Male	21	24.03936596	3.26054405535194	1.73654307339901	0.307115136	FXS	FMR1	hg19	NA	NA	CGG repeat expansion	YES	Male_FM;800-1400 repeats	0.543997471144868	0.133886801585519	0.0722494907512548	0.100648334796685	0.0926982751299183	0.02298948508544	11052.6316216937	-47007.0859156636	-7486.85421267482	500.378847495936	5542.20789886953	-779.249043176586	1147.52989770516	4617.27824658272	2155.99973415649	767.438787110128	867.159076923359	-2916.51614054034	-2121.24027965016	-7352.96145974884	5131.50617236304	-155.91188720189	-1501.27755187782
3998920138_R02C02	MS0543	May_2015	GPL13534	Peripheral blood	3998920138	R02C02	Male	33	37.84060062	5.11006380020897	5.71236334383357	0.269520224	FXS	FMR1	hg19	NA	NA	CGG repeat expansion	YES	Male_FM;400-900 repeats	0.490118607051419	0.191660702506248	0.107445386566348	0.115795608435634	0.0788030757956873	0.014926934591845	-735.40978520912	-46348.2283547507	-11350.1263388113	4863.06962413531	17888.66847009	6920.77238680574	2811.060582595	-4520.84713209909	-37.471321353847	-88.8427829711566	-2642.06820308618	-3754.54176811994	1494.81139610769	-703.22923540935	724.406013373371	3124.59923839291	2076.44275169374
3998920138_R03C02	MS0545	May_2015	GPL13534	Peripheral blood	3998920138	R03C02	Male	29	35.17133434	4.70444930340507	5.25044930842741	0.267874976	FXS	FMR1	hg19	NA	NA	CGG repeat expansion	YES	Male_FM;300-950 repeats	0.515651029897411	0.152070268801939	0.0644391027291109	0.122800499481773	0.107779063169953	0.0372600359198144	12403.9970632809	-50430.7788032834	-20543.9838602818	11050.8550752071	12253.501293885	1049.12767974386	1177.75658689465	2966.45416378012	2308.03042011057	37.7166704074795	-2924.57498846665	-325.536212121132	1187.36053166152	1924.3536022075	279.179361198294	2129.50204567343	2944.61793351837
3998920138_R04C02	MS0547	May_2015	GPL13534	Peripheral blood	3998920138	R04C02	Male	25	25.67600147	1.29603306305294	1.09362647149334	0.269311625	FXS	FMR1	hg19	NA	NA	CGG repeat expansion	YES	Male_FM;250-550 repeats	0.582254192778089	0.125378847104948	0.0975593269586978	0.0915850114357898	0.0713601452336782	0.0318624764887974	25187.1015060667	-46730.2749009227	-20706.5243726234	4084.17978123889	14538.3901600904	9905.2478453876	-1752.18203561562	-2952.36950806702	2698.85470211838	1599.50444324325	-5189.6677653218	-1837.62765131757	2144.33069488372	-394.313988075622	2319.49367999194	2520.5830297671	1339.09886844827
3998920138_R05C01	MS0548	May_2015	GPL13534	Peripheral blood	3998920138	R05C01	Male	17	14.45573451	-3.34591199539904	-3.58458717097717	0.267684472	FXS	FMR1	hg19	NA	NA	CGG repeat expansion	YES	Male_FM;950-1300 repeats	0.648351210801199	0.1169759310869	0.0644273587333702	0.068466213317137	0.0681202004630121	0.0336590855983814	31211.7297071158	-43334.7879615076	-16815.22538578	4701.48061740045	19398.6393722696	14284.3167823936	2323.2199957452	7430.94307802048	-1271.05028255705	4688.03130583459	-4664.04769848727	-1442.60098860745	2158.15728739732	-1855.89023690243	1622.84611321928	4776.75001622295	163.460676655053
3998920138_R05C02	MS0549	May_2015	GPL13534	Peripheral blood	3998920138	R05C02	Male	33	36.37082822	4.443194064692	3.55471557711708	0.263721155	FXS	FMR1	hg19	NA	NA	CGG repeat expansion	YES	Male_FM;550-1300 repeats	0.69677944330854	0.0928839258616821	0.059801210729629	0.0330051494723687	0.0429949775515152	0.0745352930762652	33533.6497173303	-36789.3548538597	-10174.5319212482	1298.54835183389	18740.0792319258	9031.45173588976	3364.07987584117	4140.18509478021	-1881.40129922219	6306.61524514108	-3878.21370301098	-998.500722900301	3609.37106270184	-1501.25627936881	4147.95193366732	1424.28538687845	-19.7961731679979
3998920138_R06C02	MS0551	May_2015	GPL13534	Peripheral blood	3998920138	R06C02	Male	29	34.45261333	7.90387088099075	6.63225497496003	0.26633924	FXS	FMR1	hg19	NA	NA	CGG repeat expansion	YES	Male_FM;200-2000 repeats	0.572088275131035	0.135330564813092	0.0374809783963299	0.0461325036773465	0.0659662062191319	0.125723815210439	-6407.62575204314	-36201.1509297158	-14497.1689748497	-7140.40738691329	13018.1757810112	23985.2089853479	-3047.8437920901	1151.78325235021	601.150470702839	-337.759565428415	-4538.34767752582	-3076.21761790492	836.444312885703	-1836.18861116348	5685.60832335894	2512.1714586374	-1397.25112638846
3998920146_R01C02	MS0553	May_2015	GPL13534	Peripheral blood	3998920146	R01C02	Male	20	24.86340454	3.52993576354479	4.19681602269575	0.270754569	FXS	FMR1	hg19	NA	NA	CGG repeat expansion	YES	Male_FM;200-450 repeats	0.480601615108577	0.205059820287475	0.148679242970754	0.11735535597657	0.0483039656566247	0	-14547.308264166	-47373.80666711	-12933.1616249323	5369.06164770161	13787.6452029336	2513.41042274588	2728.01258394954	1698.59664439651	327.003290472058	-1116.00136246993	331.134532877379	-2811.06681951927	61.0981020308923	-347.468441452285	368.685136738741	1246.60742740939	2267.15174189595
3998920146_R02C01	MS0554	May_2015	GPL13534	Peripheral blood	3998920146	R02C01	Male	41	46.76222649	6.28717538403613	6.05440404221054	0.267258933	FXS	FMR1	hg19	NA	NA	CGG repeat expansion	YES	Male_FM;300-1000 repeats	0.66555147115568	0.122776764559003	0.0863403005248495	0.0508363013649164	0.054268053126998	0.0202271092685534	-27517.57695606	-28181.4920331678	123.045252384337	4961.64212731454	13494.1154694103	2328.25823730259	4722.88487136309	1744.9678574675	-960.999589621429	1721.41361859641	838.611297108576	-2966.50849148196	1371.41947097604	-921.569513372424	1111.55205249232	-73.8123858506723	465.449712437173
3998920146_R03C01	MS0556	May_2015	GPL13534	Peripheral blood	3998920146	R03C01	Male	31	34.61968346	3.96222523528797	3.97463811323723	0.26630085	FXS	FMR1	hg19	NA	NA	CGG repeat expansion	YES	Male_FM;500-650 repeats	0.534791399092785	0.154581496859953	0.102481009112435	0.107918562849214	0.0694682216041418	0.0226962870052048	-19578.8215802731	-37443.412039327	-13223.2602643847	3464.38909932124	18223.2166993878	3835.19647176091	4240.20350060326	3098.8105083829	-1474.75055319174	-381.541951484404	40.2447436700393	-3911.9359121995	968.930373290926	385.138532975295	1026.65690462864	321.39257133659	1648.77121478747
3998920146_R04C01	MS0558	May_2015	GPL13534	Peripheral blood	3998920146	R04C01	Male	27	29.78714348	4.82491334425437	3.90176016871893	0.257088022	FXS	FMR1	hg19	NA	NA	CGG repeat expansion	YES	Male_FM;550-1050 repeats	0.754122785332964	0.0897635797138505	0.025129507309176	0.0352604050036886	0.0478005601922955	0.0250493293751405	12738.0978310711	-39022.3269646392	-19927.8378752705	-263.155196109291	16628.9057061459	14073.9942034144	5070.37480212534	3594.12782783173	3125.66300433879	-3270.55003352137	-1997.87343233277	-6751.84981448773	-221.867929646277	1377.78722488192	3472.23668172176	-563.699501630741	-1650.11263340199
3998920146_R05C01	MS0560	May_2015	GPL13534	Peripheral blood	3998920146	R05C01	Male	17	19.72629863	4.27186148309614	4.61865538937188	0.265773018	FXS	FMR1	hg19	NA	NA	CGG repeat expansion	YES	Male_FM;450-950 repeats	0.403946425730514	0.254629282653017	0.152039101169281	0.109698100376773	0.0690935517567424	0.00239171748139235	9152.29346106762	-43073.1640785041	-23508.0878960184	-2394.69542313001	14608.2592083025	11593.5114164468	4577.32725832948	-836.594189577928	4560.46941583752	-7245.03658502875	-2294.23644711244	-8613.46394375629	-1473.92889793115	-853.998231626424	889.118723292542	1848.07208385281	-1478.03124669892
3998920146_R06C01	MS0562	May_2015	GPL13534	Peripheral blood	3998920146	R06C01	Male	15	11.78896917	-2.11778158771514	-1.11425048963125	0.274289364	FXS	FMR1	hg19	NA	NA	CGG repeat expansion	YES	Male_FM;400-750 repeats	0.360229537135027	0.272850687906942	0.12997948744333	0.127872710585663	0.0679248662161859	0.0411427107128515	25094.2932544712	-39552.667579922	-16324.12024973	6162.56406290913	14412.3699475979	16401.049734103	-144.813744410317	-8356.23098213626	5035.65640556689	-253.396922763883	-7005.73614063963	-5415.58106150669	-2220.22866384141	-1562.71154095651	-357.159637005985	2248.66611406987	1123.78498542321
3999095027_R06C02	MS0575	May_2015	GPL13534	Peripheral blood	3999095027	R06C02	Male	14	12.80759084	-0.925549458027044	-0.25675278611552	0.272306793	FXS	FMR1	hg19	NA	NA	CGG repeat expansion	YES	Male_FM;600-800 repeats	0.480657350272513	0.208800081135513	0.0611119996990621	0.109149233784791	0.0363080333344372	0.103973301773683	14669.8954512774	-43200.4466532274	-20654.6514266814	1126.56115547048	13613.6111340088	9608.50691806937	-1011.09613170227	-846.39119490536	340.065380834934	6674.77566430326	-4205.93068089614	-1839.3499014053	1025.15179597117	14.6849896233701	4487.34688065805	786.538396904267	690.487378094079
GSM3227769	PAT14	GSE116300	GPL13534	Peripheral blood	8655677134	R02C01	Female	1	0.790826048453869	-2.99156926020525	-1.74808445927242	0.273436581746019	Kabuki	KMT2D	hg19	NA	p.Pro443fs	Frameshift	YES	NA	0.457852717797344	0.130091240945884	0.0508016489597117	0.245415899512682	0.115838492784378	0	-33865.8775935639	-29608.347750827	-3315.86318410799	4598.77235699932	-9031.61012130848	1752.9721035664	-3709.74958265789	2977.87272806844	1189.11463760614	-7792.80933621573	-172.73819119877	1937.49493210987	-2401.61772024729	-380.326210416713	-1318.21964821957	-1120.51516702119	-58.0463755997172
GSM3227770	PAT15	GSE116300	GPL13534	Peripheral blood	8655677134	R03C01	Female	3	4.44884816343285	-0.557628663850025	0.701127854267938	0.270995326553731	Kabuki	KMT2D	hg19	NA	p.Tyr2199fs	Frameshift	YES	NA	0.413838417179701	0.26505974237151	0.122893289184314	0.15392620315221	0.0442823481122648	0	-29769.1716541574	-27466.2130396988	2707.45247206377	2140.42435429938	-11565.7085342459	1646.67423861276	-4516.94519773785	163.642863960124	2545.89190793208	-7381.04227406849	-1677.30043211135	2702.37592400949	-1669.61313825651	410.05095740875	-2295.44970376461	-2377.53922841039	274.529544163742
GSM3227774	PAT19	GSE116300	GPL13534	Peripheral blood	8655685165	R01C01	Male	5	11.4907935869535	2.66777507946337	1.88276882143465	0.260458406391704	Kabuki	KMT2D	hg19	NA	p.Ser5307fs	Frameshift	YES	NA	0.662649538296589	0.0913920905858045	0.12424712465055	0.0661089817037852	0.0481237772351447	0.00431739806818825	-30479.4608605427	-27925.1018148893	8772.76335747148	7600.31129010183	-7206.49765717404	4191.33395241374	-235.90831132509	5151.50631971903	3645.6913494241	-554.027054945707	-152.450860068472	3893.43035250641	-2568.84235415467	-935.120825449642	-1643.54947154735	-881.703125785335	22.9987153208274
GSM3227777	PAT21	GSE116300	GPL13534	Peripheral blood	8655685138	R01C02	Male	4.33	6.32593486275096	-1.3232394148727	-2.02065980557071	0.265204382856081	Kabuki	KMT2D	hg19	NA	p.Asn4403fs	Frameshift	YES	NA	0.497765996008126	0.134328341147776	0.194395989068856	0.104172529814046	0.0693371439611955	-3.46944695195361e-18	-43133.1792043284	-26249.7004188327	3512.96803568173	3211.81830272531	-6847.17496638077	140.506649813945	-2641.38097392205	841.017058261225	6170.03105673434	-7026.36889632578	1706.89497709621	1573.50633659029	-3674.85288586507	-1471.84709549492	-1058.74325887536	-444.549364839556	-178.129825928183
GSM3227778	PAT22	GSE116300	GPL13534	Peripheral blood	8655685165	R03C01	Male	2	5.56674567720773	-0.027828794417017	-0.00426928445182018	0.268934577955269	Kabuki	KMT2D	hg19	NA	p.Gln4102*	Nonsense	YES	NA	0.502631637863341	0.214270724527297	0.169435034265995	0.0777534119544407	0.035909191388926	0	-10724.2779460079	-33194.3318743693	-643.411794753438	7817.99739905044	-9656.37482118913	4629.2909747491	-2901.57783683357	-95.4134630444169	7302.89592902379	-1923.35937812874	-1115.65054980605	4261.78985879252	-3643.21477006377	-912.937448880091	-976.72554626364	-819.38529605138	-1033.8122376223
GSM3227780	PAT24	GSE116300	GPL13534	Peripheral blood	8655685063	R02C02	Male	3.75	4.44322407916023	-2.60765307844872	-1.45598375446008	0.265823423609691	Kabuki	KMT2D	hg19	NA	p.Gln3934*	Nonsense	YES	NA	0.415728170069632	0.238440183387429	0.0434058303675235	0.141464198255636	0.108583688314965	0.052377929604814	-42190.4533353231	-26155.433176374	764.1605689178	6954.77596973066	-6886.33917204027	348.369345174236	-2035.57167400565	1755.44727287365	6882.22034031502	-7316.67269801658	767.238827440549	1658.09824554657	-3213.72315554358	-761.62200190405	-1563.02791625423	-683.615063272594	796.932549607627
GSM3227787	PAT4	GSE116300	GPL13534	Peripheral blood	8655685138	R04C01	Male	2.5	16.5510159231878	10.5396235201313	9.52100884250456	0.272484379620564	Kabuki	KMT2D	hg19	c.14515+1G>T	NA	Splice site mutation	YES	NA	0.385240206906654	0.168673158860485	0.163480945107816	0.103986728618136	0.076882345810596	0.101736614696314	-20462.160759819	-20084.3739679339	8430.60462925276	3146.2222518683	-4206.33115853625	4316.83370618638	201.309997657871	12281.3624837118	3975.37982236773	-3892.10275504607	1504.86995766863	2740.02664100963	-384.261321748083	-1393.52442983729	-1277.23122109661	-1139.89929926556	-1013.89376950573
GSM3227790	PAT7	GSE116300	GPL13534	Peripheral blood	8655685063	R01C01	Female	1.42	3.37908197372983	-0.622100776891417	0.367862200055203	0.267543896760253	Kabuki	KMT2D	hg19	NA	p.Gln4090*	Nonsense	YES	NA	0.399884837534253	0.214670916509178	0.131590710389168	0.179792633763823	0.0493772023588773	0.0246836994447005	-44683.6224263545	-25052.397265273	4259.07129245486	1475.96527927101	-8576.8273871853	-828.473759569578	-4680.53702178772	835.230399020376	2633.57947822999	-9899.60228395737	1071.22040703467	1134.75811981257	-2349.25564572465	-948.915983139624	-974.419694562475	-569.921626801112	-766.440419224555
GSM3227792	PAT9	GSE116300	GPL13534	Peripheral blood	8655685063	R04C01	Female	11.5	10.7134470748588	-2.75936181969811	-2.68848731438691	0.260239806522176	Kabuki	KMT2D	hg19	NA	p.Thr1708fs	Frameshift	YES	NA	0.667606512796276	0.143866577607921	0.0590958337178958	0.0668270287583414	0.062604047119566	0	-19483.8689111342	-20530.7382542726	15148.4303643302	5357.37529153562	-13477.8997842166	1152.10945660198	-6786.01107250905	-8652.24144943057	3888.73031955632	-7517.73032080924	-2039.21698992157	1668.67955532875	-3780.35625642455	-2612.50746293588	-1729.06972566787	-1205.9102099649	-788.16697957533
GSM2562771	KMT2D-1 whole blood KMT2D LOF genomic DNA	GSE97362	GPL13534	Whole blood	9934987063	R03C01	Female	14	8.94668005187535	-4.78658063683554	-4.95080298449954	0.274148949623985	Kabuki	KMT2D	hg19	c.15061C>T	p.Arg5021*	Nonsense	YES	NA	0.451836958633564	0.229458236679841	0.188262019815867	0.0675487308025447	0.0423187344536854	0.0205753196144976	-73799.9296478702	6004.88427010798	-3437.95563679874	-4662.66408666618	-1099.53165228509	-1094.69754943809	-965.634076340682	2057.60997891862	-924.750182658972	-160.361611066625	-1114.81945525723	-1835.95630495047	-1649.64924586462	815.645889236987	-1425.21541741086	156.272892306463	-590.472589145756
GSM2562772	KMT2D-2 whole blood KMT2D LOF genomic DNA	GSE97362	GPL13534	Whole blood	9934987063	R04C02	Male	1	0.664960442306827	-2.39408407385897	-0.896521073087972	0.288363661697835	Kabuki	KMT2D	hg19	c.16318delG	p.Glu5440Argfs*16	Frameshift	YES	NA	0.24861144253394	0.343609823165838	0.203086835994752	0.16189574884232	0.0427961494631507	0	-63688.2783905269	7055.96836734219	-8824.98936103658	9732.32240431717	3241.76773368722	-1483.59861929089	-1659.02197706085	1220.95566654174	2639.1769985594	-2802.16690118086	150.362041239203	192.469812089797	-1682.46942846383	190.790644316744	378.73079683787	-763.167248254506	-674.500305424916
GSM2562773	KMT2D-3 whole blood KMT2D LOF genomic DNA	GSE97362	GPL13534	Whole blood	9934987063	R01C02	Male	18	24.007575158619	3.70145070678442	2.66385482950179	0.267837755247666	Kabuki	KMT2D	hg19	c.15030dup	p.Glu5011Argfs*13	Frameshift	YES	NA	0.701127705916953	0.0762361875101698	0.10557314374603	0.0306347540222531	0.0821889667719722	0	-78678.8722325403	-3558.65478173266	3375.29692928375	6809.15750845515	282.614203923828	-856.686613518175	314.676715186809	2490.73271633765	1405.29695765082	-2905.16314749466	1257.95195444684	-25.7200811577331	-2356.46790455819	-196.804089422232	-990.464466245494	767.69027669762	269.524030525207
GSM2562774	KMT2D-4 whole blood KMT2D LOF genomic DNA	GSE97362	GPL13534	Whole blood	9934987063	R03C02	Female	16	4.54050155597802	-11.5486376220148	-12.3015011993892	0.274029604227892	Kabuki	KMT2D	hg19	c.8172_8173del	p.Pro2724Glnfs*5	Frameshift	YES	NA	0.716689763652058	0.0826051714429664	0.087765685912569	0.0432659981693466	0.0696733808230601	0	-71439.3849314268	3709.74023528316	-4507.11685549815	18.9196046462515	-247.794597185227	-1079.82650636421	-1149.43107656603	166.873538406103	-1119.20859773075	-1783.45025385761	-179.965821781388	-795.796265799932	-1008.61549683021	714.352798113392	-908.334299952441	-573.613766167364	-395.089179896827
GSM2562775	KMT2D-5 whole blood KMT2D LOF genomic DNA	GSE97362	GPL13534	Whole blood	9934987063	R06C02	Male	15	6.27989404598737	-9.52836383067665	-9.54108583438313	0.268036808726458	Kabuki	KMT2D	hg19	c.6595delT	p.Tyr2199Ilefs*65	Frameshift	YES	NA	0.721650615770608	0.118225822393205	0.0411089716808685	0.0455469840894054	0.0734676060659131	0	-61811.1998217025	9689.49574980242	-4794.96090512979	-3682.00451102482	1835.01231028753	178.398356156547	-2258.6282911589	1918.89588121927	1856.7869055755	-680.745166018721	-399.984185192578	-90.1693576978673	-2441.99756783635	448.550627336374	-1368.81799058952	-1156.46066131493	1623.94298569977
GSM2562776	KMT2D-6 whole blood KMT2D LOF genomic DNA	GSE97362	GPL13534	Whole blood	9934987132	R03C01	Male	11	9.22600789991505	-3.14194424278223	-4.65068871461354	0.276813304715122	Kabuki	KMT2D	hg19	c.14055_14056delCA	p.His4685Glnfs*4	Frameshift	YES	NA	0.466943593070141	0.117829501069444	0.204253263207251	0.0720866595128151	0.0666104385600358	0.0722765445803129	-52104.8316983634	11294.9566319747	1552.72600939628	4329.72083761589	3693.09623750486	-1458.6833790307	-1710.18797305967	458.395159216345	2049.17470106316	-317.547132384925	-508.30487453486	-817.466897468144	-1209.32482202914	-1235.35489381615	244.701232366174	123.690788246257	-192.438710145725
GSM2562777	KMT2D-7 whole blood KMT2D LOF genomic DNA	GSE97362	GPL13534	Whole blood	9934987132	R04C01	Male	14	6.59483859902068	-7.86006813489892	-7.70138743421481	0.276985678102927	Kabuki	KMT2D	hg19	c.6295C>T	p.Arg2099*	Nonsense	YES	NA	0.541504166791336	0.20243541130791	0.115188579900212	0.0707174206447158	0.0701544213558268	0	-51351.3308026685	15391.0901130758	335.889119661425	-3069.01965158007	1998.52676227998	-1461.63445730261	193.941933744685	1933.24860924398	1587.1433714994	2745.2962119052	-1339.27602414416	-1504.65932076211	-933.019854762303	-1088.87003174057	113.049355136638	206.529787253174	66.1564415006938
GSM2562778	KMT2D-8 whole blood KMT2D LOF genomic DNA	GSE97362	GPL13534	Whole blood	9934987132	R02C02	Male	20	10.0426973438127	-11.4247217845586	-11.0395823171551	0.277111937881319	Kabuki	KMT2D	hg19	c.4135delA	p.Met1379Valfs*52	Frameshift	YES	NA	0.535312398298207	0.243964669271855	0.119760904597349	0.0406944477791551	0.0602675800534338	0	-61904.1796017761	6005.95882375663	1802.20086333958	2902.76108214265	1760.14239107127	-1469.05150040401	-83.8152021718822	789.541600239357	1497.27241050309	109.569753733017	432.48159118718	-711.627771542218	-1075.59210081	-493.053117418306	-25.8505493443919	735.830807163447	-83.7334787096888
GSM2562779	KMT2D-9 whole blood KMT2D LOF genomic DNA	GSE97362	GPL13534	Whole blood	9934987132	R03C02	Male	18	9.09582577564566	-9.72455984674246	-10.1572341432585	0.280264945010994	Kabuki	KMT2D	hg19	c.12592C>T	p.Arg4198*	Nonsense	YES	NA	0.480779982731395	0.230858706388617	0.142566463976763	0.0353007469559091	0.110494099947315	0	-54081.0851700867	9939.09835387319	-409.008109453335	3742.90536410971	2444.03438971269	-1253.61405086158	-114.488598642138	-990.67533571545	2138.90910274831	869.783494774167	-727.909895684439	-1174.88968536869	-742.717948565811	-303.676896266274	382.185547146258	206.103253321561	-782.324699116461
GSM2562780	KMT2D-10 whole blood KMT2D LOF genomic DNA	GSE97362	GPL13534	Whole blood	9934987132	R06C02	Male	6	8.46269191912602	0.981510613058119	0.727998741995602	0.281870826378443	Kabuki	KMT2D	hg19	c.4135delA	p.Met1379Valfs*52	Frameshift	YES	NA	0.469801149951284	0.221645999838466	0.187589205272235	0.0662718401432559	0.054691804794759	0	-48643.5289837302	16029.35831516	232.152595363707	3568.63605552167	2175.00581787313	1759.75106876204	-1717.73841269718	2067.74500304078	2682.87293405073	488.977463524788	-1229.72718562705	-547.729870235218	286.233519555813	-940.089873737377	1545.84357215161	411.432636183662	234.153863329374
GSM2562781	KMT2D-11 whole blood KMT2D LOF genomic DNA	GSE97362	GPL13534	Whole blood	9934987131	R03C01	Male	16	12.6867020907093	-4.54832467449797	-4.88497204667593	0.276038810310397	Kabuki	KMT2D	hg19	c.11710C>T	p.Gln3904*	Nonsense	YES	NA	0.694216584003966	0.115266375582724	0.0847190201397577	0.0369804753632984	0.0395000058948078	0.0293175390154464	-65434.2806404725	7561.63375164521	-844.427761594859	3142.76608828478	1629.95137688681	-1056.24409898962	-37.4341593364902	841.16082203362	1635.9794351	461.795662573097	-116.757313744978	-144.963356671736	-638.935964320651	188.102025018302	242.844943595505	302.970508133845	-678.694188439949
GSM2562782	KMT2D-12 whole blood KMT2D VUS genomic DNA	GSE97362	GPL13534	Whole blood	9934987131	R04C01	Female	7	0.62746150369124	-7.27409042079117	-7.00925685405219	0.287015557773407	Kabuki	KMT2D	hg19	c.15143G>A	p.Arg5048His	Missense	YES_predicted	NA	0.46466424329361	0.206799700744161	0.153005413267686	0.115207541567352	0.060323101127191	0	-59110.2511330299	10679.5923901291	-1911.5776958183	9409.4732840981	1775.30205624019	-650.667715765656	-2260.91003353714	-261.562440333182	-1951.51622985713	-2504.15936267477	-1956.73153681315	-258.129937521101	-1216.54838668124	-366.443377442198	-193.587320858386	-301.560733852484	-835.554463579753
GSM2562784	KMT2D-14 whole blood KMT2D VUS genomic DNA	GSE97362	GPL13534	Whole blood	9934987063	R04C01	Female	15	12.7550856306676	-2.14838845549678	-2.63496377047155	0.278582636255248	Kabuki	KMT2D	hg19	c.16522-5_16522-4delTT	NA	Splice site mutation	YES_predicted	NA	0.579596358185116	0.10929965759682	0.110852851008435	0.0935012106844544	0.0650031697718525	0.0417467527533217	-60336.3908454014	9930.13711086928	-8969.15548739738	7134.2174647809	1913.81271125432	-1495.45409752407	-2305.13389330117	1432.35174971196	-1139.76881390685	-4307.10523820911	-1444.07766534667	-1560.50961587913	-1997.70242439005	-44.7681593574082	82.5785611549623	-820.339036691873	-1020.72877941706
3998888043_R05C01	MS0608	Jun_2015	GPL13534	Peripheral blood	3998888043	R05C01	Male	7	6.044371299	-2.36288228823397	-3.19920197254688	0.25864726	Kabuki	KMT2D	hg19	c.1801_1822dup22	NA	Frameshift	YES	NA	0.699693884775797	0.0747304472737066	0.047427484435816	0.0731589432705591	0.0400140435305305	0.0393914285555258	2198.75156724264	-39525.0447722081	-4922.94783794422	-20185.5912453544	8736.53583861346	-775.922085865575	8772.90756937238	563.212440258085	-225.139378370736	-6276.87884234795	2797.10663297484	-10528.0776039255	559.169454171911	883.090461883773	338.525466923176	1649.54083900473	259.996999540332
101231000142_R01C02	MS0711	Nov_2015	GPL13534	Peripheral blood	101231000142	R01C02	Female	6.7	5.526369466	-3.43555290334176	-3.47807399824035	0.26901838	Kabuki	KMT2D	hg19	c.13059delG	p.Pro4353fs	Frameshift	YES	NA	0.500882156570659	0.217381453167274	0.157744079019794	0.0674473359892497	0.035582998539629	0.0209619767133947	-4354.04544227234	-41225.1477853088	7698.25218099953	7757.43281660172	5374.18843436377	2526.31791789937	3504.38035311405	4856.80212357124	-3352.86900524697	-2507.85554345208	-1503.02960322749	-1672.42058469436	458.392554804289	-322.418873630845	-3209.93674610963	-505.612131519678	2314.32670944973
101231000142_R02C02	MS0713	Nov_2015	GPL13534	Peripheral blood	101231000142	R02C02	Male	1.9	2.51325414	-2.55840394888142	-0.489645116526708	0.267340853	Kabuki	KMT2D	hg19	c.839+1delG	NA	Splice site mutation	YES	NA	0.434275568289422	0.132800798920574	0.109212251922027	0.287477506647211	0.010037310386059	0.0261965638347075	11722.8486248174	-39391.8736081397	7088.58954268645	5016.61042854721	11727.4011932468	4118.05931014268	4628.11798386569	2210.8711862096	207.864167893323	1796.71908060735	252.339962061686	-2715.41798945472	731.159558252576	-1860.23028176779	-2458.48838969475	423.911915965195	2687.56153708916
101231000142_R05C02	MS0719	Nov_2015	GPL13534	Peripheral blood	101231000142	R05C02	Female	3.9	3.752004426	-1.61821246980061	-0.843751769166716	0.275241567	Kabuki	KMT2D	hg19	c.15844C>T	p.Arg5282*	Nonsense	YES	NA	0.439188147390975	0.226682930041155	0.159716488521062	0.145725444043557	0.0286869900032512	0	8642.18472111667	-41399.3598999716	-16817.3087495051	9607.19629494669	10224.634237492	2188.9575773324	4758.83677303626	12693.1860887181	-6773.05283734635	2316.42480840599	-3050.66839682011	-955.913131188358	-951.730367849741	1733.15086967094	-1057.19106264466	-2458.03084478073	1507.05915444333
101231000142_R06C01	MS0720	Nov_2015	GPL13534	Peripheral blood	101231000142	R06C01	Male	21.6	30.3375233	7.20019402950057	6.73289412284207	0.269517793	Kabuki	KMT2D	hg19	c.16294C>T	p.Arg5432Trp	Missense	YES_predicted	NA	0.499772323187876	0.202863641051699	0.0873545580275126	0.0432842505107682	0.14582410876334	0.0209011184588045	7178.0013911225	-43456.1518744406	-13661.5130317141	540.099995582656	14002.8824186589	3480.93487064914	2650.99396447993	3730.65823870906	-1066.25327026814	4169.39144498553	767.24220351252	-2049.3336506616	-342.62473379956	827.412235759229	-1373.90966873415	-795.911895896291	2491.74365572218
101231000142_R06C02	MS0721	Nov_2015	GPL13534	Peripheral blood	101231000142	R06C02	Female	0	-0.105522396	-0.271371871052196	-1.24580515607038	0.264659573	Kabuki	KMT2D	hg19	c.8488C>T	p.Arg2830*	Nonsense	YES	NA	0.541506709836701	0.175406520571956	0.177604593797466	0.057034429980565	0.0484477458133126	0	-13250.4481303397	-37672.8690550113	8835.46741863121	-9504.49616100153	8014.88044443683	7141.23656858584	-6085.85063163266	-8447.55057247149	-2733.83162551921	-2102.89351492224	586.049511366075	-2001.83805300576	-780.991849483766	-391.835617646118	3753.961465083	-3894.40761660392	561.745476232086
101231000158_R03C01	MS0738	Nov_2015	GPL13534	Peripheral blood	101231000158	R03C01	Female	3.8	4.177253095	-2.137688124303	-1.28979168725162	0.273053033	Kabuki	KMT2D	hg19	c.4168dupG	p.Ala1390fs	Frameshift	YES	DD/ID	0.446285879244122	0.19469872677215	0.134167273670563	0.168588074209539	0.0511785399456995	0	-11149.6311331214	-46276.5745254919	-12001.6295814641	9856.71332267683	6030.2600876543	-46.9720082419765	1375.87460100232	3251.84672286713	-3470.08419070907	-3741.58164431313	-2142.81486021723	-11.4335363063012	-1718.59147103515	2137.66199930816	-4491.94376666558	-1375.17450181434	3335.2170114159
101231000158_R04C01	MS0740	Nov_2015	GPL13534	Peripheral blood	101231000158	R04C01	Male	4.3	6.455955113	-2.30347869792932	-3.50953448338993	0.278393611	Kabuki	KMT2D	hg19	c.15289C>T	p.Arg5097*	Nonsense	YES	DD/ID-Orofacial	0.437402315031157	0.1214379049378	0.179115924359726	0.0749505970463121	0.0308285619613353	0.153550461193236	1766.78655671534	-35694.8628323842	-2122.60816050526	19598.4763933564	7592.81810675743	-154.476165781713	4996.84007982014	9344.81508134238	2060.59256457633	1287.60447306983	-1662.11431805507	949.769648809046	-3693.71305026134	-100.033875451443	-3629.03764216525	609.942516624806	2619.17572228741
101231000158_R06C01	MS0744	Nov_2015	GPL13534	Peripheral blood	101231000158	R06C01	Male	2.6	3.387623395	-2.20498410368869	-1.76434425396237	0.275406398	Kabuki	KMT2D	hg19	c.4419-2A>G	NA	Splice site mutation	YES	DD/ID-Orofacial	0.468367936189531	0.167173867389528	0.13118853426461	0.145016755696014	0.0692387345062641	0.019014171954053	10179.8380249966	-41540.7842351877	-12303.3451292166	13479.8454009433	11191.800776363	418.106561929222	7067.56562183032	12829.9311779085	555.649432638355	4107.02934866506	-1519.93368725761	-184.856977378925	-3147.62736779532	654.659129727906	-2081.4062630583	-1688.06367443105	2929.70346756256
101279430118_R01C01	MS0786	Nov_2015	GPL13534	Peripheral blood	101279430118	R01C01	Female	19.1	19.2926115	-0.993637278727274	-3.36671341259837	0.263546291	Kabuki	KMT2D	hg19	c.16048A>T	p.Lys5350*	Nonsense	YES	NA	0.447404478314635	0.057171348910679	0.224644189964693	0.113124803276898	0.0965659136404646	0.0494175278569731	-2241.40161263989	-32152.9803663847	15589.0427784576	9048.28435786477	3916.47030973291	3897.46773380576	2817.07541914305	-2077.13946031665	-2731.81005765645	1588.00879543207	-2152.96341100157	-1246.81612608868	-331.724025704563	-1542.74395696516	-2470.21008058759	-1268.52508304844	1779.06395348393
101279430118_R01C02	MS0787	Nov_2015	GPL13534	Peripheral blood	101279430118	R01C02	Male	7.1	8.838432826	-1.20612938134723	-1.79986618568686	0.263863614	Kabuki	KMT2D	hg19	c.10201C>T	p.Gln3401*	Nonsense	YES	NA	0.548301460129778	0.117154062169365	0.0994503561513064	0.121236129030482	0.0984887044853531	0	-5643.94721753346	-33314.6090602322	9283.17827994205	5699.54499086296	3379.32442760796	4347.20793101789	2584.37498696426	268.741001438054	2817.73005566854	791.885465418044	-1257.92927731354	874.758452272967	-455.131196837429	-921.693603941583	-2619.79351811271	155.21132494846	2034.59761579285
101279430118_R02C01	MS0788	Nov_2015	GPL13534	Peripheral blood	101279430118	R02C01	Male	3.4	5.199197126	-2.59974176522099	-2.83919951315663	0.27219023	Kabuki	KMT2D	hg19	c.16360C>T	p.Arg5454*	Nonsense	YES	NA	0.410538940314958	0.179441530710294	0.136195198104344	0.118615904744155	0.100145210747514	0.0550632153787344	20523.6164863972	-30175.3389078995	18947.2439701819	12737.5197565142	1999.92556954175	-1145.82744382622	4957.7580442819	605.375114900498	1831.93621648885	3901.0992689986	-2179.25537443701	1817.72621555073	-1159.22507990085	-1152.35216821176	-2930.52911483033	-799.836752227831	2541.64554662568
101279430118_R03C01	MS0790	Nov_2015	GPL13534	Peripheral blood	101279430118	R03C01	Male	3.1	3.423420462	-3.09084159462126	-3.56905505759717	0.258197206	Kabuki	KMT2D	hg19	c.8692C>T	p.Gln2898*	Nonsense	YES	NA	0.574102148164626	0.0648574497900035	0.0927637004736943	0.151289680051342	0.080175430904174	0.0229541260152208	2155.57012418726	-45742.243570924	-14855.3985308516	7784.67902835555	11149.3969744315	3509.75649503869	4943.11863305669	9876.07402541658	-1.96958071505674	444.830074054522	-816.878208960121	502.493597437692	-777.161344216256	1095.40640311032	-1455.20306652551	964.5704498468	2168.99333685811
101279430118_R04C01	MS0792	Nov_2015	GPL13534	Peripheral blood	101279430118	R04C01	Female	4.1	4.752807097	-1.54325349799787	-1.21885204442899	0.265071613	Kabuki	KMT2D	hg19	c.14878C>T	p.Arg4960*	Nonsense	YES	Orofacial	0.456821167784679	0.20836863908857	0.105341160664707	0.156570411566992	0.0517984236061114	0	20683.02586038	-29422.4756237653	14075.0628316671	13303.5968568114	2699.09060386719	1617.34591238414	1345.87854433032	-5984.60413889113	-2640.74868777996	3370.08625351243	-4466.97438071901	381.982324321183	-2339.58675745336	-2101.25765606593	-2311.37744606397	-1991.00557639263	1857.34658442524
101279430118_R04C02	MS0793	Nov_2015	GPL13534	Peripheral blood	101279430118	R04C02	Female	23.1	25.95907184	1.83742102985343	0.95769923165145	0.261142651	Kabuki	KMT2D	hg19	c.6265A>T	p.Lys2089*	Nonsense	YES	Orofacial	0.614832411621846	0.18863925513436	0.104663491877113	0.0386720642858422	0.031161590101522	0	11716.1589677054	-29457.3515646981	12313.2636095114	9514.4624059085	8996.74836317035	2624.14169121677	4936.10275167379	7743.59826053086	-7226.80954390347	3543.75701733978	-2579.61485074828	714.056550613687	1464.47304567204	-1716.68967670297	-2893.88870076783	-2420.89572121114	2819.21086611373
101279430118_R05C01	MS0794	Nov_2015	GPL13534	Peripheral blood	101279430118	R05C01	Female	6.9	6.253113479	-0.68870414052239	-1.49192063867132	0.26177023	Kabuki	KMT2D	hg19	c.10740+1G>A	NA	Splice site mutation	YES	NA	0.494814048008606	0.201430794549317	0.10609057096763	0.0996680155362902	0.0816586670493882	0	18122.7058049559	-26115.6381898939	17125.1850663681	6506.18618804176	8840.04023347965	3751.96368101796	1258.0593043385	-2914.21523778798	-4604.53306380246	4614.92069483765	-4913.25938571022	475.106337119588	5168.74832363753	-3727.75467707697	-5124.84629154155	-1430.86868971375	1073.39888992862
101279430118_R05C02	MS0795	Nov_2015	GPL13534	Peripheral blood	101279430118	R05C02	Male	2.2	3.757460909	-2.85676492674738	-3.8253353619206	0.271302023	Kabuki	KMT2D	hg19	c.13652T>A	p.Leu4551*	Nonsense	YES	NA	0.443746424666699	0.162321941812394	0.198421401078449	0.116757117997152	0.0657172016399102	0	20097.3993703442	-31757.1693500687	14366.3363879848	15117.7948065638	-1553.31698040706	-4740.38030489555	1094.54207721932	-1346.6101569169	3280.45093344353	4448.80292312126	-1414.49681533864	5510.01915986558	-5300.75609989394	-2174.88167033803	-574.399355461185	-3788.41182506861	2186.33321859998
101279430118_R06C01	MS0796	Nov_2015	GPL13534	Peripheral blood	101279430118	R06C01	Female	1	1.193509229	0.158009898763335	0.104677575868641	0.27395929	Kabuki	KMT2D	hg19	c.11596C>T	p.Gln3866*	Nonsense	YES	NA	0.291123599391586	0.306329067674035	0.187809377896836	0.136628045094283	0.0781099099432598	0	22396.126103366	-31793.1003346313	1680.90758059578	1704.4552882831	13376.6013401741	4487.42012876683	1730.09308401945	3671.33823907201	-6113.52449934009	3529.41844481237	-3245.7382127476	2350.04451074983	5335.24155046305	-2917.75833916148	-3923.96073363028	-2433.60670068884	718.864432550786
3998888064_R01C01	MS0774	Nov_2015	GPL13534	Peripheral blood	3998888064	R01C01	Female	16.6	8.413539447	-9.20766911511211	-8.52999726201825	0.263326191	Kabuki	KMT2D	hg19	c.548delC	p.Pro183fs	Frameshift	YES	Orofacial	0.438917864747925	0.324963238260821	0.10958128042622	0.0845478467498477	0.0176194796471094	0.00923619029241698	-44004.450089492	-30376.5803462516	-3021.33417531843	-16947.1243558473	10631.3554629075	1660.79845758047	-3122.56607601429	10685.1565873901	-5340.58566663897	-6828.23756775453	3385.17335105126	3592.64005028859	5129.0212428569	1602.28299865017	4483.70632251148	1035.6338104421	624.9990677018
3998888064_R02C01	MS0776	Nov_2015	GPL13534	Peripheral blood	3998888064	R02C01	Female	3.3	3.541604601	-1.47106059892758	-1.02267746704666	0.261796833	Kabuki	KMT2D	hg19	c.7411C>T	p.Arg2471*	Nonsense	YES	NA	0.543491359578758	0.124349512277009	0.0276931926804228	0.155259027965619	0.0732735894386329	0.0759333180595587	-34104.1528596485	-33093.1832870818	-11014.4504563189	-15163.1030596798	7977.51959222831	-1626.3073041504	-4947.73713117588	2220.83750578409	-2751.99179217426	-6694.08348161499	831.850324274005	4397.63869904233	3283.61376026926	4381.49699192534	4555.13133888593	-46.7178862691538	2806.36442843104
3998888064_R03C01	MS0778	Nov_2015	GPL13534	Peripheral blood	3998888064	R03C01	Female	24.1	28.78927404	4.47462361014773	3.63986638342718	0.260201922	Kabuki	KMT2D	hg19	c.1966dupC	pLeu656fs	Frameshift	YES	DD/ID	0.705179701783416	0.107473011191819	0.053538395752611	0.0307643415507179	0.0697568328651577	0.0320252210655226	-24514.7123143406	-28635.0137153033	-2724.71206473328	-11302.7821712161	4834.0077403169	-3157.09807569236	-6870.93246056928	-2923.38179991736	-1078.67042434569	-4280.11389048206	-530.840648363485	5938.95693255395	1397.38860280059	3017.93230670312	4019.77831391419	-2346.35240427758	3702.5271217708
3998888064_R05C01	MS0782	Nov_2015	GPL13534	Peripheral blood	3998888064	R05C01	Female	9.5	6.485224166	-2.88256054107573	-3.88714774879129	0.262299038	Kabuki	KMT2D	hg19	c.6200delA	p.Asn2067fs	Frameshift	YES	NA	0.750647875832229	0.0804191416273669	0.0722444335858284	0.0361214578564902	0.0601752782391651	0.000391812858920318	-15196.7978829155	-34347.9445259311	-17004.6716910417	-18903.391204156	11910.5394290719	1613.41909063047	-7273.0228749515	857.309071236162	-3107.75372350064	-6373.15210193548	-446.423184541486	2554.34409649208	1685.01945005313	1730.16681513133	4334.91600624744	-617.638379968492	3350.129055706
3998888064_R05C02	MS0783	Nov_2015	GPL13534	Peripheral blood	3998888064	R05C02	Female	9.3	8.701999271	-2.44556325676524	-3.83372415401644	0.265553763	Kabuki	KMT2D	hg19	c.7933C>T	p.Arg2645*	Nonsense	YES	NA	0.675298615888865	0.098505348435208	0.117735068465705	0.0302081319267216	0.0782528352835005	0	4881.47942905448	-22295.4779262869	3744.49302770341	-5294.00150168316	-1066.14240252904	-5956.33139026636	-12434.4137397195	-9925.63921614735	-748.309811068585	-4280.55613090389	-3295.76757561199	6801.85986851881	-1390.26320812958	1548.32731689934	4201.16352184768	-2715.37153313754	2382.83796375059
3998888064_R06C01	MS0784	Nov_2015	GPL13534	Peripheral blood	3998888064	R06C01	Female	5.8	5.430619578	-0.0829130840834704	-1.36910721191999	0.268253601	Kabuki	KMT2D	hg19	c.13450C>T	p.Arg4484*	Nonsense	YES	Orofacial	0.36975014356396	0.177332066254141	0.200512536247308	0.101345317165868	0.0652659749553914	0.085793961813332	1982.59198974951	-16201.7699902686	25779.3860553974	-14518.6007939841	1436.41879538441	236.427065666703	-7683.00975090534	-19453.0240690208	2364.93322749081	-4203.53562772495	-3370.07317347346	1434.81323788817	-439.207424612058	-972.270471361145	2288.60004472346	-3035.80639584872	3339.6573253227
200049730032_R01C01	MS0822	Feb_2016	GPL13534	Peripheral blood	200049730032	R01C01	Male	7	7.125930003	-1.92700828632344	-1.82112951507589	0.263545073	Noonan_PTPN11	PTPN11	hg19	c.1493G>T	p.Arg498Leu	Missense	YES	NA	0.538674741483875	0.178452895831743	0.0741542588408437	0.10390207023038	0.0610000678365679	0.0438159657765904	-28126.2524415226	-28928.0163765324	5437.26163780698	-7546.85569101269	2388.93033066462	3572.36288946843	-13.206623619945	2653.76885901588	-288.228339417039	2548.99883604606	1784.51762709134	2964.001660243	1864.52034655772	-672.517226781995	3066.17721461132	-976.427412657732	-933.919319780995
200049730032_R01C02	MS0823	Feb_2016	GPL13534	Peripheral blood	200049730032	R01C02	Female	2	4.906928458	-0.157660784889925	0.623650514506724	0.265848668	Noonan_PTPN11	PTPN11	hg19	c.1528C>G	p.Gln510Glu	Missense	YES	NA	0.235190266919966	0.240525932569193	0.0930348952212936	0.251520050087408	0.172443722333659	0.000878791315761053	-19251.3472389503	-32228.589544927	1546.22865036749	640.538173389775	-5109.87846115748	-408.185552989887	-275.920772900589	4381.64409864728	-4858.16064899517	816.454732442145	470.659337910627	4471.18929874351	-1701.2377998228	-1197.46137880546	92.2002840911574	-1984.46595595621	-1241.79956992584
200049730032_R06C02	MS0833	Feb_2016	GPL13534	Peripheral blood	200049730032	R06C02	Male	17	17.52765019	-1.72140012250957	-3.62023646476232	0.264240461	Noonan_PTPN11	PTPN11	hg19	c.228G>C	p.Glu76Asp	Missense	YES	NA	0.489528149337559	0.107136112205182	0.0471986130509748	0.0672444071491555	0.247160068091019	0.0409156773264626	-18781.3881195636	-26616.3054406394	-12760.9446796182	883.407524929634	1570.27148952952	-3892.06590683607	-1348.91265677279	-2331.54888479652	-11.877818874677	3924.08013408831	1144.82902720769	5898.84269555164	-3815.56570982866	-670.348944208172	1904.08291179961	-2399.78672074358	-599.068980691895
200049730044_R02C01	MS0848	Feb_2016	GPL13534	Peripheral blood	200049730044	R02C01	Female	13	9.011977393	-5.7677280604713	-5.69402167745072	0.265956996	Noonan_PTPN11	PTPN11	hg19	c.215C>G	p.Ala72Gly	Missense	YES	NA	0.799122211548533	0.104426004459273	0.0239941452610307	0.0389626966954824	0.033494942035681	0	-48600.1771362072	-19969.5896452129	-2375.04459221255	2818.64786901154	282.350319354891	-2342.32689976185	-2034.89355394771	-1007.80109587089	-3888.40903919893	-902.34584413829	1132.54867298339	1346.128963181	-481.121673255983	-268.056926797639	-193.743874749264	-1241.40396193511	686.72997369962
200049730044_R03C01	MS0850	Feb_2016	GPL13534	Peripheral blood	200049730044	R03C01	Female	0.7	1.172244358	-0.986419257187195	-0.0537827301497384	0.269943821	Noonan_PTPN11	PTPN11	hg19	c.1391G>C	p.Gly464Ala	Missense	YES	NA	0.326528054542972	0.193492480659609	0.0967783080299585	0.235792851865829	0.111285843111321	0.0361224617903107	-38064.1171892004	-19321.9322612464	-4954.61697105455	6444.41723243589	4029.7339577357	-2001.79287173139	-120.036884679238	-1861.47206674567	-3057.02016320242	-581.432014350508	-643.010854369606	1697.37871511878	-867.631201535401	-1127.26482978419	231.296027047615	-1417.74787557879	329.010987542498
200049730044_R03C02	MS0851	Feb_2016	GPL13534	Peripheral blood	200049730044	R03C02	Male	9	10.53231848	-1.79353816483193	-2.17686760912304	0.273866847	Noonan_PTPN11	PTPN11	hg19	c.1403C>T	p.Thr468Met	Missense	YES	NA	0.27992926377624	0.240078078953367	0.323115691370021	0.137734772157193	0.0191421937431786	6.93889390390723e-18	-37159.949741035	-21201.0381368716	-2559.66633566448	4682.03701105261	-596.939414152345	-3966.16324245134	734.294570760923	-1706.3138404963	567.020292583179	2169.061447106	2113.20783675043	3239.00607157058	-2266.46786280747	-442.136466110594	1039.32779376889	-1283.39763355873	-499.118604448634
200049730044_R04C02	MS0853	Feb_2016	GPL13534	Peripheral blood	200049730044	R04C02	Male	15	14.68576639	-2.02179006552104	0.00710664244427051	0.264304926	Noonan_PTPN11	PTPN11	hg19	c.922A>G	p.Asn308Asp	Missense	YES	NA	0.332164277709093	0.301262947861293	0.074664939542403	0.184257617821546	0.0797478961076458	0.0279023209580197	-42525.4089241745	-22787.2540545478	-6722.80294549353	13.5096761191063	5771.91315566283	-364.818165595887	1313.40712209121	-1413.9847765726	-569.904503086425	3839.31878536309	681.219621757134	1711.88708756488	-279.453708132842	991.630289326384	1034.45266265733	-325.654486623126	-12.2542865904473
200049730044_R05C01	MS0854	Feb_2016	GPL13534	Peripheral blood	200049730044	R05C01	Male	0.3	0.576697185	-3.11466753217729	-2.02541579596178	0.256388378	Noonan_PTPN11	PTPN11	hg19	c.836A>G	p.Tyr279Cys	Missense	YES	NA	0.200942663605363	0.173721080775034	0.0392916919549605	0.33591681481205	0.0471791134102288	0.170905336066355	-57705.0740046042	-23075.1789755103	-1384.05014517786	-13306.9350535605	10075.1276936316	5758.63260712674	-3513.35172846343	-2757.14747462656	-4779.76438148386	202.548237914566	5501.60744509776	2152.27331734426	-2918.95998584143	-476.620173994736	2095.05339182987	-197.213977827937	-1341.74976202135
200049730045_R02C01	MS0860	Feb_2016	GPL13534	Peripheral blood	200049730045	R02C01	Male	0.9	1.080594238	-2.10958373074525	-3.29901068979851	0.256486069	Noonan_PTPN11	PTPN11	hg19	c.214G>T	p.Ala72Ser	Missense	YES	NA	0.422788298470836	0.118872872337961	0.200298204274825	0.147437315139223	0.0514546649187143	0.0451821872091292	-50845.7185788389	-24936.0631038475	625.952694773718	-5139.89013040521	4431.35467234503	1884.66910660859	1047.06625014513	-2708.58517958456	-2491.22586804522	4246.15113740281	2043.85358707973	-170.76960291276	-51.5410091738175	-132.785482706138	154.837474835023	-813.477095401956	-763.123276855072
200049730045_R02C02	MS0861	Feb_2016	GPL13534	Peripheral blood	200049730045	R02C02	Male	2	3.079510066	-2.53480449391374	-1.40440326570849	0.262199556	Noonan_PTPN11	PTPN11	hg19	c.178G>A	p.Gly60Ser	Missense	YES	NA	0.528278901291681	0.164220449498191	0.0849734933289446	0.174591314519725	0.0282540717589922	0.0116772228546767	-37633.2681250552	-24559.7172773795	-4151.22893750062	6450.34579263376	-1773.26416805884	-1582.35016185423	1076.41042377281	898.670395172604	906.095125457401	2206.98713794061	-169.181033412015	2771.51358187665	-3809.36099638105	-553.851497147412	732.67015524532	8.69321601866415	71.6011500541076
200049730055_R05C02	MS0879	Feb_2016	GPL13534	Peripheral blood	200049730055	R05C02	Male	37	42.63784241	4.98717539158876	3.67809531471211	0.261446365	Noonan_PTPN11	PTPN11	hg19	c.172A>G	p.Asn58Asp	Missense	YES	NA	0.602083442489256	0.0772162612188345	0.129590491213136	0.0524566839152773	0.103977941479702	0.0346751796837939	-40411.0696199279	-19843.4579815585	-9884.10573119167	608.204300277955	4814.52012115407	-1609.33083977498	1862.87266533661	-1357.5841588927	-446.268839336719	3708.24791274195	1190.88129308592	310.109659116558	-320.472170191026	1821.99602320656	1225.27501061828	-528.955425166882	-389.492836320262
200069280135_R06C01	MS0892	Feb_2016	GPL13534	Peripheral blood	200069280135	R06C01	Female	28	25.06455423	-1.9759349031369	-2.68197626403068	0.256503741	Noonan_PTPN11	PTPN11	hg19	c.1391G>C	p.Gly464Ala	Missense	YES	NA	0.705465779851197	0.0981210078961817	0	0.0371629953860955	0.0983291840324793	0.0609210328340465	-61955.1948901985	-20519.2090812961	-1134.65060865445	-9261.37611477794	3364.91334247181	1919.84756298196	-2090.19763956856	-1157.70136655888	-3289.28294503084	-119.621857351972	1636.61828817977	1532.24316086343	277.919136272704	2101.82135638948	2115.74598980341	-3215.34468551208	211.39764899477
200071610033_R02C01	MS0896	Feb_2016	GPL13534	Peripheral blood	200071610033	R02C01	Female	27	32.19911243	3.77792851699052	3.12747231053419	0.2652365	Noonan_PTPN11	PTPN11	hg19	c.174C>A	p.Asn58Lys	Missense	YES	NA	0.850938380099728	0.0456519284928639	0.0249627314209034	0.0207788001233836	0.028165565552426	0.0199435780944542	-50054.4284306871	-16125.3721285999	2713.41493130401	7400.54244970603	440.071388341359	-1309.24938765023	2805.62355131141	4029.36333427857	-5567.98464765586	2428.50657282848	-102.633854709549	27.5529500843569	546.564299713152	2155.51648320449	-406.102625872745	-935.592446865116	173.616503668625
200071610033_R05C02	MS0903	Feb_2016	GPL13534	Peripheral blood	200071610033	R05C02	Male	0.4	1.069462128	-2.86046103133373	-0.639188659025071	0.271509786	Noonan_PTPN11	PTPN11	hg19	c.1493G>T	p.Arg498Leu	Missense	YES	Renamed from Noonan_PTPN11	0.429723410191572	0.194294313759343	0.0439986011848525	0.22606386481929	0.0395596883649074	0.0663601216800345	-36581.4461153487	-22316.2955402604	-6248.05023256088	1703.71960339282	6452.46786791254	2106.12247111527	-1664.39072094064	-6262.63270265974	20.7205537408075	2937.65801305851	884.201134574363	591.058952145466	-1722.55460862671	1417.26733544186	-152.935371136734	399.830811428086	1326.39569052003
200090280076_R02C02	MS0921	Feb_2016	GPL13534	Peripheral blood	200090280076	R02C02	Male	0.2	0.145725107	-2.16216382965076	-0.721753557260366	0.261581324	Noonan_PTPN11	PTPN11	hg19	c.836A>G	p.Tyr279Cys	Missense	YES	Renamed from Noonan_PTPN11	0.305945917372061	0.29353321763602	0.0706370680607762	0.186854113283804	0.090527248265596	0.0429673960709071	-25132.0234699103	-26273.1731420881	10935.2758752736	-7733.66333496641	8578.27315723927	6084.22838040485	1017.07372742295	-6851.97499844999	-1274.66107329114	4109.09388250362	523.729518378633	-1818.40361242993	2578.92484649148	424.204778530925	1354.69982922272	1032.8608165292	-1256.60360023003
200049730032_R03C01	MS0826	Feb_2016	GPL13534	Peripheral blood	200049730032	R03C01	Male	9	11.76954478	-0.687871880709288	-0.031944288991145	0.270683717	Noonan_RAF1	RAF1	hg19	c.781C>T	p.Pro261Ser	Missense	YES	NA	0.527456959944623	0.256408539231401	0.0760501383402496	0.0726719631259247	0.0363709830325162	0.0310414163252861	-24827.0521413448	-33830.7705543658	-15552.950913053	3467.83827247024	-3804.04387864546	-3584.77116964398	-5139.73404955879	5533.11034731378	-4359.86992065859	-2115.91675703929	424.162417576571	5019.7745518264	-1318.90706982104	-75.7719309538658	2289.56325100283	-2277.92497984796	-1182.69737751324
200049730044_R06C01	MS0856	Feb_2016	GPL13534	Peripheral blood	200049730044	R06C01	Female	4	6.836828788	1.58033264296332	1.6738032109843	0.258327886	Noonan_RAF1	RAF1	hg19	c.770C>T	p.Ser257Leu	Missense	YES	NA	0.564433741530352	0.173538473090793	0.0427554701372992	0.0836406391288644	0.0546961663348381	0.0778463236995191	-48660.3724015072	-20429.5985843507	-1898.04877370067	-7503.13610890076	1851.63136989181	1227.76988976435	-2175.85383170387	-3236.27736816758	-4524.41861102633	1816.59177444143	-449.764070529338	1455.43400107541	118.367718044056	2132.31327908768	260.101011617327	-1161.92840393785	260.808829194422
200049730055_R02C01	MS0872	Feb_2016	GPL13534	Peripheral blood	200049730055	R02C01	Male	8	10.54386119	-0.142221800253278	-0.737905972838027	0.252520391	Noonan_RAF1	RAF1	hg19	c.788T>G	p.Val263Gly	Missense	YES	NA	0.647462375548091	0.131151964445444	0.0494202226636724	0.0456352433329449	0.0486931026126797	0.0641707347362394	-57188.301194375	-20801.2470481591	-3843.04325202897	-2236.16024308447	1691.1377004724	-730.091107102083	2772.74643943296	-489.999379055213	-1404.20769602056	3100.55157784039	2264.21547847078	665.44378377337	-436.284004471953	2518.08230794095	48.4516206378449	-1222.96146094329	-151.299159267008
200049730055_R03C02	MS0875	Feb_2016	GPL13534	Peripheral blood	200049730055	R03C02	Male	3	5.956377653	1.64994423078414	0.0391321138917125	0.259233968	Noonan_RAF1	RAF1	hg19	c.782C>T	p.Pro261Leu	Missense	YES	NA	0.315661606590042	0.152059500985343	0.203298953195922	0.156561783686979	0.0298126516093105	0.106546772197938	-48656.4839327183	-23449.6675807247	-3060.44026698626	-4068.65544256376	11866.8766688642	5250.64388152976	2412.67839682974	-5602.54520019097	-2766.13194591486	1985.91285678572	508.964380171914	-3368.45591267538	673.406266503904	363.515833034752	1170.52265697225	1068.95810646937	-486.568515884986
200069280135_R01C02	MS0883	Feb_2016	GPL13534	Peripheral blood	200069280135	R01C02	Female	3	3.603073783	-2.08172609486599	-0.824903505149733	0.269025703	Noonan_RAF1	RAF1	hg19	c.786T>A	p.Asn262Lys	Missense	YES	NA	0.467038957214818	0.303330534264242	0.0888442341286162	0.0861087752748165	0.0361444098279646	0.0185330892895423	-64646.3036029428	-21772.0894301668	-746.022250763246	7224.62754399143	-3942.19965086804	-3802.32091691495	-1288.61007167097	2763.32087546991	-2694.82063698902	-2153.65746162169	1534.45358078525	3228.45840162748	-2077.61190259898	1219.82870236224	417.667791585499	-3179.23980832158	842.495040179299
200069280135_R02C01	MS0884	Feb_2016	GPL13534	Peripheral blood	200069280135	R02C01	Male	20	21.09275241	-1.30057206516713	-1.51740680922727	0.260503586	Noonan_RAF1	RAF1	hg19	c.768G>T	p.Arg256Ser	Missense	YES	NA	0.673448104588821	0.132693876397828	0.0680954767783964	0.0462357189391881	0.0651977381508837	0.0143290851448826	-49107.328451746	-21658.9255955757	97.0362450367873	-2509.70732609935	1030.16269080855	-219.585837159469	1945.08419567843	-1274.4917199088	-934.508231782551	2165.7471448115	2557.47170931718	2757.53607533458	708.593251848472	1887.96474154302	-151.460735936696	-1734.74628735857	1214.99997520839
200071610038_R03C02	MS0911	Feb_2016	GPL13534	Peripheral blood	200071610038	R03C02	Female	0.7	0.815080545	-0.946956857142868	0.0787793167650912	0.256806739	Noonan_RAF1	RAF1	hg19	c.524A>G	p.His175Arg	Missense	YES	NA	0.236610342350948	0.379092830271172	0.0179709439151813	0.162672216679937	0.050711319325529	0.116337277900989	-33619.236001562	-25521.9915411116	-4787.7124054761	-15757.2621039288	16280.9701578237	8994.40046662685	3860.12634868055	14989.6620533953	-10574.7771316603	3628.36669220676	3409.17195084676	-3406.16582140183	4566.03905529023	1130.88731095039	2084.68706846599	1273.13326572482	-3365.65341880861
200071610038_R04C02	MS0913	Feb_2016	GPL13534	Peripheral blood	200071610038	R04C02	Female	10	7.425274033	-3.8329909067019	-3.02120678169932	0.260866263	Noonan_RAF1	RAF1	hg19	c.1837C>G	p.Leu613Val	Missense	YES	NA	0.398285059243047	0.219000280941523	0.050971494400403	0.195777209002337	0.0425066693043274	0.0670964105785742	-10506.5432206115	-23615.9581998247	11625.052897999	-8458.43948554727	7602.74108443675	6340.97991612504	-731.744422541041	-8666.77066947816	-6269.03016337416	3041.86762152307	392.500167911714	-4481.14349958946	667.967278291961	-2919.21345506299	-1963.33812598355	1558.08014835961	-582.346284238836
200071610038_R05C01	MS0914	Feb_2016	GPL13534	Peripheral blood	200071610038	R05C01	Female	8	8.883918263	0.857934962548265	-0.270146779768977	0.267300977	Noonan_RAF1	RAF1	hg19	c.775T>A	p.Ser259Thr	Missense	YES	NA	0.533889822370048	0.127216336829791	0.142361826409773	0.0975533722807792	0.0889802613162275	0.00593891773910794	-2702.7419574623	-10923.6893370542	30511.6383228524	-5856.88930989674	7212.91055583967	6456.3067444851	2466.30435007689	-8333.47015461214	-7296.06350890315	8313.20026905132	-1721.93375416178	-4349.78462277272	1993.506912087	-2987.80094618825	513.456792092598	-1806.89559481871	-1134.74102066889
200071610038_R05C02	MS0915	Feb_2016	GPL13534	Peripheral blood	200071610038	R05C02	Female	26	29.82312626	3.40327488574547	3.97048857069648	0.26939805	Noonan_RAF1	RAF1	hg19	c.1472C>T	p.Thr491Ile	Missense	YES	NA	0.44233513659	0.291919709126816	0.0838984929963548	0.0618415766656628	0.0779233840986539	0.0420817005225129	-6578.69739661383	-31868.9246833806	-17778.5601513342	759.754548633482	10103.3826383643	1711.80083476138	3958.89545353205	7805.14593263877	-7643.56433471833	3577.11490092329	-576.026829228443	-479.600066999514	1795.50399735265	1927.92575015389	-1441.78007579903	-1533.11607901668	1582.04005764169
200090280076_R03C01	MS0922	Feb_2016	GPL13534	Peripheral blood	200090280076	R03C01	Female	11	12.25565712	-0.609946239278175	-1.64426114015621	0.270333016	Noonan_RAF1	RAF1	hg19	c.781C>A	p.Pro261Thr	Missense	YES	NA	0.510538385492201	0.151990170363231	0.10229416114636	0.0621670957269261	0.0891330616421464	0.0793544203656004	-17248.8056789285	-26120.0546181792	-4653.68068482914	7489.28012764379	2586.41687088016	-1503.9520323391	-102.129089212569	1190.38488876762	-5128.32295733313	1750.95903555807	-2090.90488390996	1148.62411556473	573.91332069436	596.21864572791	-20.1899871711276	-1218.47958478496	1773.93326918818
200049730032_R02C01	MS0824	Feb_2016	GPL13534	Peripheral blood	200049730032	R02C01	Female	3	2.62618922	0.0873518107682125	-1.61280827399588	0.258821704	Noonan_SOS1	SOS1	hg19	c.2536G>A	p.Glu846Lys	Missense	YES	NA	0.452130813477631	0.146585208702713	6.93889390390723e-18	0.125672161752134	0.116525355659234	0.12435898871578	-27137.0041664938	-24374.1097470406	14224.1320426556	-20006.2787092585	4407.26669509729	8400.74206408284	-4085.56830802596	-1845.70979777567	-4025.38842420279	682.281659851788	1241.40940047607	748.96290806047	2815.85708804699	-472.478716733277	4690.56012891844	-1876.39442663005	-4667.52034671917
200049730032_R05C02	MS0831	Feb_2016	GPL13534	Peripheral blood	200049730032	R05C02	Male	16	12.47288243	-5.49897250075548	-5.94339819108004	0.260690764	Noonan_SOS1	SOS1	hg19	c.1654A>G	p.Arg552Gly	Missense	YES	NA	0.835646383985624	0.0453845907724932	0	0.0497124836095328	0.0355738516480528	0.0336826899842968	-24506.6087350019	-20288.3452997458	5333.37313612367	-7213.03519715194	6524.27726662714	3272.57872447369	-3395.85398263919	-6344.75281501611	-1542.24903100923	1844.0458934654	3068.43609487901	2891.86216271064	-502.907201877493	-3765.12438291392	-551.641775527686	-740.822593477738	-201.954262986613
200049730032_R06C01	MS0832	Feb_2016	GPL13534	Peripheral blood	200049730032	R06C01	Female	7	7.309199493	1.67060128494555	1.08143037832235	0.263556549	Noonan_SOS1	SOS1	hg19	c.1310T>C	p.Ile437Thr	Missense	YES	NA	0.611743885754521	0.11874259251974	0	0.108339420521269	0.0686643458863371	0.0817190634480455	-27873.3992802948	-29250.6639217798	-6071.38891910586	-19462.4776887357	13224.3542236829	6040.24303956127	-8070.09016820102	-7839.61405167531	-7295.05446891999	1426.15507878065	979.098760566959	-1943.54246784861	1409.57651446605	-3771.72928533475	1672.76426797384	-357.417718393892	-1932.52420966689
200049730044_R05C02	MS0855	Feb_2016	GPL13534	Peripheral blood	200049730044	R05C02	Female	35	25.04627009	-7.91483747591124	-7.02219375837033	0.263281802	Noonan_SOS1	SOS1	hg19	c.806T>C	p.Met269Thr	Missense	YES	NA	0.540348411694526	0.17373607018544	0.0195142284774147	0.139820761711175	0.0718138056181993	0.0502963443598602	-44474.1271027223	-21017.9421229937	98.1029589829141	-3525.96655426783	9448.00272461754	4800.89464509131	135.755820201834	-6001.87413312112	-4722.83089514199	3076.13132537993	-1716.47841445446	-1583.92017199342	-746.916078745264	106.84709850274	720.864671300913	-878.630095685663	-245.711831256775
200049730045_R04C02	MS0865	Feb_2016	GPL13534	Peripheral blood	200049730045	R04C02	Female	3	4.372134286	-0.402128694968177	0.509252014967771	0.268414281	Noonan_SOS1	SOS1	hg19	c.1642A>C	p.Ser548Arg	Missense	YES	NA	0.464307187718662	0.273322597341928	0.109942158532689	0.0986198320686143	0.0302727754423148	0.023535448895792	-34252.0165916337	-22196.3341973465	4064.58743891604	-93.0815522910511	-553.380533423065	-497.784551235122	-219.058885518663	-6670.25388124093	-3536.93845926038	3183.54217597597	-961.208036647271	1604.57079413243	-384.14335701341	-520.922127517495	-1345.93077558707	-1122.29814800778	546.842927636517
200049730045_R05C01	MS0866	Feb_2016	GPL13534	Peripheral blood	200049730045	R05C01	Female	49	45.20434465	-2.91450029985648	-2.75565101658957	0.266576699	Noonan_SOS1	SOS1	hg19	c.925G>T	p.Asp309Tyr	Missense	YES	NA	0.755205467872173	0.122019145615719	0.0191091874762095	0.0416161966242986	0.0326327966535812	0.0294172057580186	-47749.8436363975	-17922.7224508106	-3679.28758311821	2314.89329648058	921.183717686367	-2565.32793381933	-1508.54351617766	-3001.42244210156	-4633.60319130635	1458.5899754816	1035.5119669336	2014.05417190934	-891.274404986478	-1025.64366069625	-24.1299539325086	-2191.23329210232	-38.1471430867159
200049730045_R06C02	MS0869	Feb_2016	GPL13534	Peripheral blood	200049730045	R06C02	Male	1	2.41372048	-1.86498705411776	0.918350739503416	0.274471025	Noonan_SOS1	SOS1	hg19	c.1655G>C	p.Arg552Thr	Missense	YES	NA	0.279504965859235	0.242590478129722	0.134286915354788	0.326594906566259	0.0170227340899964	0	-27305.5284714022	-22919.2210835355	-6236.78833834106	-1959.49617199103	3777.35114741912	-1330.04539523809	473.858546668892	-216.963107922696	-1749.13360329642	3391.67837004419	2597.45063978742	4237.27833085638	-1324.47024940225	367.828970401064	929.683083745766	-2615.92218900027	-371.495037831624
200049730055_R01C01	MS0870	Feb_2016	GPL13534	Peripheral blood	200049730055	R01C01	Male	0.3	0.944100935	-2.98133607614143	-1.24753247996907	0.260926385	Noonan_SOS1	SOS1	hg19	c.508A>G	p.Lys170Glu	Missense	YES	NA	0.252491107597276	0.176389113410942	0.072850732487954	0.302430550921307	0.0982210313168176	0.0965534976332389	-53386.3772879427	-20684.5299390827	419.962260524095	8.08311257736832	-92.5921335935515	-1002.32047427593	1584.95375277757	-245.922847813693	60.2868522338394	2280.15662407144	2462.4034717808	1194.41302088059	-503.386890236894	918.82237730462	70.1457643107963	-296.165954406615	-58.3427223685447
200071610033_R01C01	MS0894	Feb_2016	GPL13534	Peripheral blood	200071610033	R01C01	Female	14	17.03491762	0.642311418980327	1.74772397832468	0.266148073	Noonan_SOS1	SOS1	hg19	c.1294T>C	p.Trp432Arg	Missense	YES	NA	0.330196983453657	0.294626240583684	0.100714294708445	0.141956227092115	0.067638727817797	0.0552870075938721	-50848.3710688966	-17782.9425559699	3136.54681850753	3492.56983162918	-1684.08900223557	-2863.33384392497	3098.7430658715	886.546477183827	-4426.97455116635	1303.28719267564	1035.87856992623	-302.26455801722	-403.599497775119	2502.96833485725	-869.637646484545	-884.026073492278	-456.471910275955
200071610033_R01C02	MS0895	Feb_2016	GPL13534	Peripheral blood	200071610033	R01C02	Female	0.6	0.555111083	-2.22611704839835	-1.65552485470743	0.256356115	Noonan_SOS1	SOS1	hg19	c.1322G>A	p.Cys441Tyr	Missense	YES	NA	0.226388383853387	0.25694417719631	0.0724984618822798	0.260842973906826	0.0427094001463989	0.0843690146379055	-64710.8174048043	-21759.6947693339	3769.02796597567	-9170.17770845626	5360.64824359583	4378.19994607019	1878.39896100796	-3157.16605731028	-4748.25527156903	-269.18346492499	3139.01323987781	-2398.15011329688	22.1865093207987	1377.06519204647	754.256750061194	1630.39431965622	-1636.9649775194
200071610033_R04C01	MS0900	Feb_2016	GPL13534	Peripheral blood	200071610033	R04C01	Female	0.4	0.844087032	-2.50761030297764	0.28575904805318	0.275240305	Noonan_SOS1	SOS1	hg19	c.806T>G	p.Met269Arg	Missense	YES	NA	0.202575650831494	0.244551030741975	0.143526309181067	0.346814644311812	0.0433435685813667	0.0191887963522852	-43493.1067683646	-15638.0388089777	-3417.5414237011	4558.86922369018	8827.66142213785	2924.2441437894	5006.89393959683	16891.8850567396	-9374.2808030702	4238.78522899429	608.830011091419	-586.685582936006	3217.45044536482	2240.00481423873	-905.443589096507	275.258616693655	542.899757137846
200071610033_R04C02	MS0901	Feb_2016	GPL13534	Peripheral blood	200071610033	R04C02	Male	1	2.133506512	-2.13022239933505	-1.16148244499731	0.26067439	Noonan_SOS1	SOS1	hg19	c.797C>A	p.Thr266Lys	Missense	YES	NA	0.183825884698482	0.193513839987858	0.166863195765044	0.299101482112676	0.0535803576462743	0.0843205663304327	-57550.6846164456	-16090.9818413227	2121.27795837019	-2860.04506499772	7722.53923132731	3272.38137111478	-103.367802477249	-20.062905735807	-2701.21552042125	3290.37343822307	1726.3670684821	-1388.40498350246	1306.32587816816	606.872579083404	-751.826978397164	2161.65243332048	521.028611102068
200071610038_R02C01	MS0908	Feb_2016	GPL13534	Peripheral blood	200071610038	R02C01	Male	1	1.481217449	-1.55572812558326	-0.767599867139006	0.266885259	Noonan_SOS1	SOS1	hg19	c.1297G>A	p.Glu433Lys	Missense	YES	NA	0.292627124713244	0.224745137723836	0.109006500977086	0.22256315979429	0.0807727149162606	0.0597290905802957	-24320.1738065685	-30904.435872416	140.718683593948	-15460.1682889149	12162.3262916021	6524.39238659004	3777.86120125132	1494.95281409636	-6097.76813437262	4108.17810689296	2725.87306627672	-3030.66141186482	2247.92125072472	325.017232011851	3663.90205931758	878.892728004679	-1886.17547273421
200071610038_R03C01	MS0910	Feb_2016	GPL13534	Peripheral blood	200071610038	R03C01	Male	5	8.558246566	0.443696016930597	1.31792225667875	0.263704406	Noonan_SOS1	SOS1	hg19	c.1300G>A	p.Gly434Arg	Missense	YES	NA	0.606982501617803	0.153852887306014	0.0639298814650713	0.126491225620432	0.0320618527839196	0.0166816512067601	-19601.2738382571	-23321.1899934916	1366.39620416187	-1438.94913930957	4753.99955780385	2017.52816942248	2883.11410098069	-1135.2103393287	-1188.73084904106	5626.92755530911	1607.29457058248	723.603555397607	284.226336205974	-1050.32870283924	163.450299495325	487.649025267495	-360.483682170825
3998920115_R01C01	MS0516	May_2015	GPL13534	Peripheral blood	3998920115	R01C01	Female	1	1.835127123	1.43602046902351	2.79536788254192	0.273623723	Rett	MECP2	hg19	NA	p.Arg106Trp	Missense	YES	NA	0.261415089770755	0.237663610729546	0.117637859621856	0.273558706677197	0.072252175094865	0.0228502289009508	-4293.55778111457	-36092.9115387314	9685.70970101819	-1421.0047831479	18785.6138520144	8260.24786756871	2639.1326009206	-7835.86018765799	-5863.77940614062	1962.39722609013	-2126.78375328677	-8108.65567552575	2066.12161569031	-3967.40528052156	1362.63381960433	2141.51972551119	-840.428165910325
3998920115_R01C02	MS0517	May_2015	GPL13534	Peripheral blood	3998920115	R01C02	Female	25	29.34649481	5.35326631706793	5.57187641668454	0.267396242	Rett	MECP2	hg19	NA	p.Arg168*	Nonsense	YES	NA	0.556767739501937	0.255408475741903	0.0905565862511956	0.0377797560058024	0.0391647906587268	0.0138503153728001	-5825.76597669476	-33143.8129267744	8222.93361829349	8247.33918132974	10929.2366847029	3995.35391724624	1985.80736939308	-4520.72037064617	-3664.95878392334	1589.96890320308	-3199.33263658513	-3792.78261337197	874.743226658008	-3881.70705684891	737.322798272758	557.173049300824	580.748448994991
3998920115_R02C01	MS0518	May_2015	GPL13534	Peripheral blood	3998920115	R02C01	Female	34	35.17904908	2.57122948820271	2.34139116958121	0.268501272	Rett	MECP2	hg19	NA	p.Pro302Arg	Missense	YES	NA	0.521477754563621	0.164638311720077	0.089848404494718	0.092681565074578	0.083257403783996	0.0417376319195216	-1502.59882356711	-32720.5461201285	6884.30777129229	6108.75448229412	15544.3608250964	4628.3414696753	2696.83454283925	-6854.61566493539	-5499.49705236482	124.644679444963	-3609.01673388293	-5632.47394248512	1808.49349342295	-2350.44230526475	-1606.79501262936	939.27169407615	2250.62748523813
3998920115_R02C02	MS0519	May_2015	GPL13534	Peripheral blood	3998920115	R02C02	Female	2	2.581071992	-0.251033181031912	1.41242483650002	0.273969392	Rett	MECP2	hg19	NA	NA	Exonic deletion	YES	Deletion 1113 bp long and starting at c.1085	0.329690216628621	0.332705744635134	0.126395247052687	0.176476996157575	0.0196751050327684	0	1176.50751843762	-36173.3639166003	7880.96387690044	8132.83419869617	14279.5160545013	5221.28756258508	2465.24153303885	-6433.8710196917	-5531.7904787189	2263.16403471634	-3208.78651345376	-4744.75138718391	1927.21053620828	-3886.89654999643	-471.209910188461	2094.00863444839	719.869395559591
3998920115_R03C01	MS0520	May_2015	GPL13534	Peripheral blood	3998920115	R03C01	Female	1	2.210005617	0.956217363393459	2.68554165299002	0.27942748	Rett	MECP2	hg19	NA	p.Thr158Met	Missense	YES	NA	0.203585476531012	0.328163255546683	0.212063435475337	0.220774668028672	0.0354131644182962	0	-1202.3950075048	-31729.4562975908	6848.82340605933	3608.36583749382	14775.9447538035	4797.23272026756	4036.03507668585	-6620.25393998854	-6199.62732053492	3686.43861242443	-3652.85390025394	-5565.61881260355	1070.71007285344	-1333.49736134349	-636.255117001598	210.161990858393	989.683777548934
3998920115_R04C01	MS0522	May_2015	GPL13534	Peripheral blood	3998920115	R04C01	Female	3	5.225511336	2.13444213591504	2.68097911582316	0.275840567	Rett	MECP2	hg19	Deletion in exon 4	NA	Exonic deletion	YES	NA	0.362374486803031	0.249433649666434	0.215300759205763	0.148340065010926	0.0245510393138452	0	3213.54228111313	-30074.8851838526	3170.18752792253	4509.51773859115	16838.43275796	5352.45146264422	293.920839266518	-5874.38949824642	-6090.50383772072	1765.04256302499	-3875.22521937494	-6186.28812490064	-265.369220376641	-4274.60374569074	1546.05928548599	2330.49542106159	416.630269945547
3998920115_R04C02	MS0523	May_2015	GPL13534	Peripheral blood	3998920115	R04C02	Female	1	2.510753024	3.11741964793324	3.68729072130928	0.281273373	Rett	MECP2	hg19	NA	p.Thr158Met	Missense	YES	NA	0.338267819427937	0.275122560708989	0.202415274033281	0.15859911654368	0.0255952292861132	0	26495.1390879551	-32051.042729528	-6132.14204991303	10210.5768110325	3900.00590484065	19645.7326400835	-973.407678392155	-2694.50834399445	-456.148220652151	1940.41503998512	-9558.16992667865	-2106.40636438574	532.339091385274	-2555.809373025	3112.83042656792	-364.308082391903	-1994.9324923484
3998920115_R05C01	MS0524	May_2015	GPL13534	Peripheral blood	3998920115	R05C01	Female	4	6.160921221	0.137982266345527	-0.649874429576947	0.277312572	Rett	MECP2	hg19	NA	p.Pro225Arg	Missense	YES	NA	0.470950303264322	0.192160379515717	0.101655288585919	0.0686315848781106	0.096494927537168	0.0701075162187627	35713.8649197862	-27889.8821956889	-6067.2558879309	19394.0675195144	-6044.98587177235	4612.65968851521	-5417.70342418361	1692.88402023964	-2454.84222555903	-1697.14099058346	-7264.92809162209	1756.34558300009	-3319.60651877313	-3074.06872624508	1082.45986035516	-2013.61381576335	-617.296188803261
3998920115_R05C02	MS0525	May_2015	GPL13534	Peripheral blood	3998920115	R05C02	Female	6	6.2636907	3.09013577568188	2.46594375868914	0.273718083	Rett	MECP2	hg19	c.1157_1197del41	p.Glu374fs	Frameshift	YES	C-terminal deletion	0.553064914883574	0.175194810224355	0.108664934172635	0.0706806621895217	0.0523593504539094	0.0389378933067672	27148.5320161508	-33884.1896977284	-8725.39644195919	7680.92814779277	8715.19297856094	25447.5912622295	-2763.37500356904	-4175.25605946113	-1460.58419884768	3598.03282312668	-9911.79927460608	-4375.40445925767	1293.86816457848	-3555.88243540849	2731.89749663738	588.195011501166	-2443.99614235814
3998920115_R06C01	MS0526	May_2015	GPL13534	Peripheral blood	3998920115	R06C01	Female	1.5	1.084382282	2.45525002360021	5.01914512539513	0.276616393	Rett	MECP2	hg19	NA	p.Arg255*	Nonsense	YES	NA	0.232639720388067	0.307806793078537	0.0466019975692916	0.278520649724266	0.0329561844896518	0.101474654750186	25463.3463550493	-30251.0666373567	-5363.01099352661	-3482.38222723644	19788.0090014856	27369.1192745043	-2454.56812452908	-8463.49307803325	-4870.68394934905	734.995669497718	-5586.0779054224	-8342.70596849593	1528.02663083714	-6071.21820493396	1474.05077780651	1634.40624205066	-2950.0303368992
3998920146_R02C02	MS0555	May_2015	GPL13534	Peripheral blood	3998920146	R02C02	Female	6	6.883663479	0.0152750699306514	0.0190015693251366	0.27161356	Rett	MECP2	hg19	Deletion in exons 3 and 4	NA	Exonic deletion	YES	NA	0.473778178062699	0.208630304897261	0.182224111222594	0.0985251156372654	0.03684229018018	0	-11811.510497514	-39148.4911731395	-3605.98562108801	7873.62326662195	5699.53906992788	-1377.07534721022	293.51653710502	-3663.23589753694	-2986.14353780851	-331.585223751161	-2513.58844704354	-2352.8641059634	-367.158812235371	-974.197749692388	1276.05163281813	-781.5644910707	1353.6924263632
3998920146_R03C02	MS0557	May_2015	GPL13534	Peripheral blood	3998920146	R03C02	Female	29	38.83647398	11.5647123297804	11.3014340174674	0.267171434	Rett	MECP2	hg19	NA	p.Arg106Trp	Missense	YES	NA	0.358072403410026	0.333395898455664	0.105253439547531	0.0676944092327854	0.0834337103243446	0.0193393157989705	8770.71871122522	-30591.3908312032	15277.6581982773	8269.72857160924	6806.32580480963	4361.20292846986	614.024338159076	-9348.49357603597	369.20664822668	-2557.34353505471	-4304.08455747771	-5433.55092312696	-348.556818505637	-3058.57212531749	654.234324830228	-857.322658654756	21.0335293146413
3998920146_R04C02	MS0559	May_2015	GPL13534	Peripheral blood	3998920146	R04C02	Female	3	4.77442952	3.23163551128682	3.56131255941244	0.27214887	Rett	MECP2	hg19	NA	p.Thr158Met	Missense	YES	NA	0.437071214580605	0.234379555695495	0.171158837793719	0.114915273411072	0.0232546690561487	0.01922044946296	15472.224122715	-37383.3732929975	-9471.75861829411	2158.63180598417	12708.9554929787	10710.5092548509	1278.84879877514	-1549.6523744136	-1070.99782553884	-5045.53571334702	-4491.2614665829	-7731.17212531118	-633.680451735916	-1821.60030423835	2933.02962900157	153.494216894609	-1077.84051641958
3998920146_R05C02	MS0561	May_2015	GPL13534	Peripheral blood	3998920146	R05C02	Female	11	11.74653291	3.10807046173039	2.61396821214608	0.265978169	Rett	MECP2	hg19	NA	p.Arg255*	Nonsense	YES	NA	0.687524815929169	0.139050945017152	0.0550601518950369	0.0360570972662454	0.0746916844294391	0.00580219108167838	21044.9217996991	-45113.0792109063	-26684.9071132282	5541.89828238547	13445.8248021321	9256.65957268128	16.2034148580692	258.394419154318	-55.235657574083	-6954.43074793574	-4502.4350937787	-8559.93447710163	-2724.12386415462	-3439.13036124738	2941.32365604077	615.751509656439	-1731.51251202379
3998920146_R06C02	MS0563	May_2015	GPL13534	Peripheral blood	3998920146	R06C02	Female	4	3.072948979	1.31398980957286	0.314539048082497	0.272942872	Rett	MECP2	hg19	Partial deletion of exon 4	NA	Exonic deletion	YES	NA	0.418367282246196	0.227490477921455	0.220315158648902	0.0702512458483092	0.0552202597554079	0	32075.358952924	-34465.0193268734	3150.93569819257	2284.93453550133	10671.2955883065	8158.53075362275	-1424.2830449733	-18069.5194936176	1623.2596699854	-2009.23401419206	-8747.35788794455	-5922.96757465284	-534.155666195494	-1714.51401317657	1297.29216601486	106.603012428749	-435.101012413865
3998888043_R06C02	MS0611	Jun_2015	GPL13534	Peripheral blood	3998888043	R06C02	Female	0.003	-0.357223319	-0.864581791209983	-0.306412042706924	0.254120414	Saethre_Chotzen	TWIST1	hg19	c.385_405dup21	NA	In-frame insertion	YES	NA	0.41589521144427	0.189959855638609	0.0871880220019804	0.168902837105424	0.103247126111561	0.0348069476981543	22794.621825286	-41867.268002923	-7944.51623715384	-6339.68241370471	5181.06563900154	-4666.96766885495	7201.72877081973	2689.93879089007	-442.564509143985	-8941.68791788944	-1629.37869332512	-7313.22852548452	-1555.73565243441	-2650.58331410793	825.684126950369	816.667270697141	1252.98113074123
101032560089_R05C01	MS0688	Nov_2015	GPL13534	Peripheral blood	101032560089	R05C01	Male	0.02	0.16785508	-2.66521265667023	-3.02641372898125	0.270830832	Saethre_Chotzen	TWIST1	hg19	c.149delC	p.Ala50fs	Frameshift	YES	NA	0.311471640821305	0.257897841956308	0.165011812304548	0.102935839801573	0.131143834193463	0.0315390309228041	-28946.5177843869	-31145.8876115943	-10543.0155880117	-164.102354512768	9482.63790969011	-280.293767543082	-205.99195848839	369.040297902264	-64.8560878343479	1208.21859385062	517.783151683987	2699.86959455621	1906.66871723987	634.954786685671	-229.887214904091	563.0369077521	2134.22039712244
101032560089_R06C01	MS0689	Nov_2015	GPL13534	Peripheral blood	101032560089	R06C01	Female	0.1	13.96937513	13.8755256873995	12.9068745629322	0.259533295	Saethre_Chotzen	TWIST1	hg19	c.149delC	p.Ala50fs	Frameshift	YES	NA	0.693173129692909	0.0960274214331428	0.0089645173196426	0.0444440598495401	0.0589533273634454	0.09042338514682	-35390.3634409617	-30454.9997182827	-9092.18559346011	-14568.2747494288	16577.1601218784	6186.20953686275	-4647.29366798991	-5902.73153635624	-6458.9583943393	-79.9190465677711	1044.05527030126	-2739.40536786127	1144.95597473895	-1756.2317611418	2872.2413145377	1805.02916715916	-621.727808789336
3998888026_R02C01	MS0614	Nov_2015	GPL13534	Peripheral blood	3998888026	R02C01	Male	38	41.56611411	3.48899326439854	2.62544724711773	0.252694783	Saethre_Chotzen	TWIST1	hg19	c.376G>T	p.Glu126*	Nonsense	YES	NA	0.645917840001321	0.141321247467152	0.00610818024815994	0.0202555510948869	0.0735575025740025	0.0978625137962271	-41713.5758718153	-27164.4802070752	-2770.55672307864	-21696.7021977667	13771.466829858	1791.7594914586	-5554.32369961873	4952.49214437499	-2790.13973975055	-4959.03410203205	2355.1273845831	950.777674045506	3815.96286980241	1825.3148493436	3720.06919878086	2303.43641365871	1195.90314320873
3998888026_R02C02	MS0615	Nov_2015	GPL13534	Peripheral blood	3998888026	R02C02	Male	30	29.61790422	-0.622348050980658	-1.20711927645312	0.253801514	Saethre_Chotzen	TWIST1	hg19	c.406_407ins21	NA	In-frame insertion	YES	NA	0.687214692857596	0.146402771894826	0.0162438422869902	0.030478585521443	0.0424863364710094	0.0600641745597797	-39865.1505001103	-29841.1309901406	-6937.8064080486	-21264.6732629769	12649.2780090771	1155.10984752352	-3759.06107482874	6558.72832974457	-1672.79175427586	-7149.48460876622	2679.11045576455	1868.89108787377	3717.41046395869	2377.30065111824	3340.1038948511	832.867139179517	1462.54111723604
3998888026_R03C02	MS0617	Nov_2015	GPL13534	Peripheral blood	3998888026	R03C02	Female	33.5	27.76671901	-5.48492730842471	-5.18818575660515	0.265136778	Saethre_Chotzen	TWIST1	hg19	c.156delC	p.Pro52fs	Frameshift	YES	Mother to MS0613	0.543780687819347	0.235785353688849	0.0818670794982426	0.0453935409878651	0.0404615333839731	0.0527118046217225	-28608.8369984753	-23344.5068935498	1802.62114998983	-18725.3965032415	8743.24068063788	-533.183907913543	-5496.30344859412	3154.31116301185	-2707.51539063035	-5664.19142428947	194.254829993252	2763.22498806737	3659.30150392138	2203.18778420533	3041.45297725678	1326.71168365697	2695.10484615102
3998888026_R04C01	MS0618	Nov_2015	GPL13534	Peripheral blood	3998888026	R04C01	Male	17.7	15.97052177	-3.76705140485293	-4.24051292430684	0.261190885	Saethre_Chotzen	TWIST1	hg19	c.418_419ins21	NA	In-frame insertion	YES	NA	0.635010344683082	0.14392820305892	0.0507715137361326	0.0417822774917263	0.0468466741327744	0.081660986897365	-19927.0100734639	-17924.3522106009	3606.59682794398	-18070.5689755636	17301.718356729	3618.59604090502	-1857.58604419737	13663.0940880502	-5381.18622027043	-1083.65609245785	2891.92443424956	2192.14842874544	4990.68911817771	334.02823306787	3926.2503948503	1932.97523390848	1424.01707782698
9647455052_R01C01	MS0624	Nov_2015	GPL13534	Peripheral blood	9647455052	R01C01	Female	20.7	18.347741	-1.58551201246451	-2.62272991637921	0.255640525	Saethre_Chotzen	TWIST1	hg19	c.211C>T	p.Gln71*	Nonsense	YES	NA	0.561360743639664	0.184259518343961	0.127482683727153	0.0524804370951285	0.0565099405007577	3.46944695195361e-18	-39419.3073399921	-15163.2293240602	14150.5774975941	-9367.58458168636	2629.82675718019	-285.200392917111	1003.8826525996	-3132.55780903834	844.714190442757	-9173.55769341542	1316.96013443816	-1639.99372235602	963.641957789467	-423.325850582204	-219.972605249328	-1731.31517960287	-484.705072250618
9647455052_R01C02	MS0625	Nov_2015	GPL13534	Peripheral blood	9647455052	R01C02	Male	0.7	0.45749609	-2.2565484429831	-2.60242569543828	0.260732651	Saethre_Chotzen	TWIST1	hg19	c.325C>T	p.Gln109*	Nonsense	YES_predicted	Likely_Pathogenic	0.369921701353979	0.203883782308137	0.190397015513941	0.133805799859196	0.0768497687492521	0.025141932215494	-38407.170225102	-14567.825779212	15938.5278534342	-7872.28836369786	2495.70958259716	-69.688372975358	960.417572803618	-4138.30583531406	1846.74868787484	-2480.21739666675	1683.94401514407	750.829330846298	949.080957772111	173.128637576267	894.317312076409	-1799.51510299965	-315.279280135605
9647455052_R02C01	MS0626	Nov_2015	GPL13534	Peripheral blood	9647455052	R02C01	Male	0.1	0.386967314	-1.44153302539052	-2.10289490321632	0.26111517	Saethre_Chotzen	TWIST1	hg19	c.396_416dup21	NA	In-frame insertion	YES	NA	0.263180950020483	0.221489052393277	0.206127766763511	0.177171537447542	0.115823893488129	0.00143845885379627	-46184.6864878424	-19203.7249149783	12416.122826635	-12301.1117665012	3853.7572999393	330.352452027264	1361.109180669	-2727.64031656469	2291.04154114228	-8340.39246425719	3800.0083030304	-1014.14735570164	168.913734129716	71.8175531903422	1276.44802063487	-2221.68764625213	-323.34336001514
9647455052_R05C01	MS0632	Nov_2015	GPL13534	Peripheral blood	9647455052	R05C01	Female	0.01	0.049927484	-0.564139504091523	-0.783488340781225	0.264184685	Saethre_Chotzen	TWIST1	hg19	c.193G>T	p.Glu65*	Nonsense	YES	NA	0.235691318994094	0.293450329410752	0.221640939744498	0.129242123035178	0.0965017770149951	0.0234735118004824	-34082.8025413591	-10905.3617272035	9451.26272686881	-14557.1344902446	4279.72027603281	-1294.37731281092	2330.6883384696	-1177.32610196433	-533.049917043835	-8526.89404236232	2629.20648553664	-3197.57935844077	-1061.72815819524	-291.953006687042	-801.067799808905	-2209.1462559595	-22.434631176094
9647455052_R05C02	MS0633	Nov_2015	GPL13534	Peripheral blood	9647455052	R05C02	Female	23.3	0.174364646	-21.525714045956	-18.9985478294795	0.269102504	Saethre_Chotzen	TWIST1	hg19	c.472T>C	p.Phe158Leu	Missense	YES	NA	0.137522299771412	0.416005336253471	0.193941374679267	0.22963500042182	0.0228959888740312	1.73472347597681e-18	-27634.1873204909	-11921.5969374617	8838.57367803453	-11732.3355416513	8932.34641931394	704.050121896843	-268.401324460337	-4126.20876803727	-2795.36716425636	-1483.5818403996	657.751879571603	-1730.09860659904	1264.61546236824	842.356420148201	1555.87600809462	-3307.12440519052	-622.570001096962
9647455097_R02C01	MS0638	Nov_2015	GPL13534	Peripheral blood	9647455097	R02C01	Female	0.35	0.404844597	-0.960678445732557	1.62023237665445	0.263074285	Saethre_Chotzen	TWIST1	hg19	NA	NA	Full gene deletion	YES	NA	0.250262413534002	0.252169365123766	0.107328037725609	0.321912585343208	0.0683275982734148	0	-39578.136048548	-14570.2219877905	10629.1777117175	-4717.25846996725	7345.756392845	2105.56476384835	-512.394133305522	-4059.38155855851	-2807.2411220677	-2248.18272334159	580.192387387097	-72.9096143568993	1047.06560634036	-482.643339224296	-280.348699850868	-1062.98940945438	109.736246692323
9647455126_R01C01	MS0648	Nov_2015	GPL13534	Peripheral blood	9647455126	R01C01	Female	0.003	7.069271322	5.32824136044622	4.27793526319434	0.258150089	Saethre_Chotzen	TWIST1	hg19	NA	NA	Full gene deletion	YES	Detection through MLPA analysis	0.624209492129998	0.12565244091412	0.0884611151670377	0.0564181556790543	0.0544082357352202	0.0448111992488965	-26215.1031315252	-19346.718134668	25118.9482092973	-9281.16620899072	2509.29499519285	1589.73383771939	-2772.95453409338	-3079.63153727243	-1087.41414642051	-3602.35948895786	599.657845297872	1876.66297210989	4172.3772577162	-61.8363160081069	1980.08946958859	-435.97230560778	-243.522704805461
9647455126_R03C02	MS0653	Nov_2015	GPL13534	Peripheral blood	9647455126	R03C02	Female	0.7	0.830512167	-0.361696547839967	0.809288463897359	0.266953864	Saethre_Chotzen	TWIST1	hg19	c.160G>T	p.Gly54*	Nonsense	YES	NA	0.24950825746151	0.310709475821221	0.199630427899674	0.197625822439738	0.0414185698486241	0.00110744652923237	-22606.1719438827	-12901.0065691602	17541.6524941844	-9223.38143417066	10765.828007979	6969.28195524702	-3697.67659550639	-7680.84938447284	-3616.39006710636	-1990.36982895875	-867.531831345618	-592.742096216076	2449.35581634354	-1783.63336626626	1530.27741207622	629.414926549697	-965.126963754352
9647455126_R04C01	MS0654	Nov_2015	GPL13534	Peripheral blood	9647455126	R04C01	Female	20.5	25.83177177	4.89741601732518	3.92943507609708	0.258777186	Saethre_Chotzen	TWIST1	hg19	c.397_417dup21	NA	In-frame insertion	YES_predicted	Likely_Pathogenic; This in-frame alteration has been previously reported in two patients with craniosynostosis but without any supporting functional evidence	0.750459287781347	0.0787243680376243	0.0660111480055761	0.029277593953737	0.0587227951339289	0.016804807087787	-14000.0800556466	-13806.3976712566	17590.5386559481	-5142.56119988058	6741.69568848359	-202.190237908075	-2630.32442550083	-4017.27384023486	-2365.74835234472	-2046.02778338274	-973.591947211667	2521.1537381572	3137.71424868582	2144.22736351788	2118.71419989875	-2359.96061846769	1270.03015953502
9647455126_R05C01	MS0656	Nov_2015	GPL13534	Peripheral blood	9647455126	R05C01	Male	0.6	0.491449014	-1.73196827643592	0.507551634420005	0.269304117	Saethre_Chotzen	TWIST1	hg19	c.120_145del26	NA	Frameshift	YES	NA	0.293316092869022	0.296551827472219	0.106994612262708	0.242946516110689	0.0501915249450817	0.00999942634028018	-10432.3001787082	-7259.03724325068	18983.9177873113	-8596.03081321006	6682.12880859315	-202.370266057708	616.959013510213	-4582.50573090423	1136.26469888449	2919.67658712593	296.972281624494	1683.23719341877	1038.60740341772	-18.7697312109954	2725.28497180474	-3159.34726045393	750.350366164872
9647455126_R05C02	MS0657	Nov_2015	GPL13534	Peripheral blood	9647455126	R05C02	Female	23.5	18.94806941	-3.56442659284066	-3.81700387183345	0.258986991	Saethre_Chotzen	TWIST1	hg19	c.149delC	p.Ala50fs	Frameshift	YES	NA	0.751449071087684	0.15736564610719	0.0379923350166358	0.011442421445378	0.0245854927047737	0.0171650336383381	-9997.90570927929	-6748.08983389435	19964.575067709	-11000.4119262583	6605.09421710003	-1251.12039531934	-2077.07274143441	-3939.302859284	-2924.91023511803	-361.72353765357	-702.543748486191	1720.49620182097	2412.116826553	1800.1290284767	2947.75162210455	-4706.00786776188	1.97862631773478
9647455179_R01C01	MS0660	Nov_2015	GPL13534	Peripheral blood	9647455179	R01C01	Female	12.3	10.10722932	-2.34037560324175	-0.943576555687008	0.267850009	Saethre_Chotzen	TWIST1	hg19	c.394_414del21	NA	In-frame deletion	YES	NA	0.362040214755711	0.296163210251362	0.149737048057056	0.163566270380181	0.0264240395720812	0.00206921698360871	-48797.0787093455	-13379.1981438364	16100.8428722634	-8665.69410254419	4955.86447743356	1307.58138184659	-1179.13146363804	-2426.03677881959	-1995.83255973709	-3315.36373095152	1046.03499869655	763.637399875158	877.036134829407	-620.352271553256	937.362113216539	-1568.73262655326	485.194256391529
9647455179_R03C02	MS0665	Nov_2015	GPL13534	Peripheral blood	9647455179	R03C02	Female	21.5	23.41800184	2.10687517399014	1.68866060833775	0.259289142	Saethre_Chotzen	TWIST1	hg19	c.352C>G	p.Arg118Gly	Missense	YES_predicted	Likely_Pathogenic	0.718324541493245	0.132765574220508	0.0634609934692704	0.0304053403856004	0.0264468975529469	0.0285966528784287	-34238.8653152894	-9677.05740467404	12777.6404741666	-6041.21204807233	4770.07510583839	-1152.31652782707	-1913.16187744883	-3235.52971238208	-2545.92257691525	-1550.22752160869	-676.581126488177	2925.5757186152	1215.72625749327	285.696038701923	980.038988494424	-2336.8232532308	1141.23839815648
9647455179_R05C01	MS0668	Nov_2015	GPL13534	Peripheral blood	9647455179	R05C01	Female	0.8	0.92117994	0.0213594095203125	1.26774791133156	0.268696905	Saethre_Chotzen	TWIST1	hg19	c.376G>T	p.Glu126*	Nonsense	YES	NA	0.209169802022389	0.434025081531566	0.201468121148836	0.11214281682971	0.0175174033457864	0.0256767751217128	-27299.5664469708	-6215.77940515043	15393.5435913385	-11541.641868949	10396.3997204531	2967.29396127664	-431.993364310948	-4649.74300931458	-4155.05319391175	-1383.51444107628	-1053.28274990265	110.080320449802	1151.74528930969	-2445.67837627501	-1332.92042323642	-723.177795994816	1204.92024725866
9647455179_R05C02	MS0669	Nov_2015	GPL13534	Peripheral blood	9647455179	R05C02	Female	28.7	28.56296158	0.661753681767443	1.02423677098951	0.257441269	Saethre_Chotzen	TWIST1	hg19	c.490C>T	p.Gln164*	Nonsense	YES	NA	0.634119971033912	0.185182323329498	0.048868957627795	0.0720553246933535	0.0384523292916141	0.0207693674345953	-30111.8369890995	-5480.91221101065	14531.6798133028	-8870.14204082412	8254.50690600146	1674.02453168392	-1813.09108566293	-5401.63016971746	-4599.36325087979	-357.180905897701	17.7205906328948	1209.11409651124	-59.9578525816617	-2893.01703113483	-1025.64235436668	-1529.39379637422	1255.43725349129
GSM1920405	11D/0326	GSE74432	GPL13534	Whole blood	7796806146	R05C02	Female	9	8.44211102349526	-2.24657611843677	-1.77464357858314	0.280390606685044	Sotos	NSD1	hg19	chr5:175,366,008-177,470,488	NA	Long deletion	YES	NA	0.564100423571154	0.173009061269547	0.0426768220135514	0.106790931673311	0.0931300109207909	0.0202927505516458	-5467.80326517728	24798.4693566433	-7131.69392492507	7613.86772463368	-918.618637807888	-3818.39186802085	-3375.59116464796	-2672.35843735421	-804.499259973453	-6276.82212836856	-1631.86220476524	-2261.67770495811	-975.699397139245	-3114.90995294936	3221.17944703894	1296.95821375437	-1945.26203450915
GSM1920406	11D/0328	GSE74432	GPL13534	Whole blood	7796806146	R06C02	Female	7	16.4840395959826	7.50652916355084	7.82537081278415	0.273035993470719	Sotos	NSD1	hg19	chr5:175,764,262-177,059,256	NA	Long deletion	YES	NA	0.696776347028602	0.13288707088051	0.0573028244077694	0.0681329580711067	0.0376160162738764	0.00728478333813604	-929.511256468095	31394.6836577175	-7074.00874105157	5064.28201789027	1463.8620693863	-2662.96611068974	-2767.88387492923	934.476481874137	-2449.17346473625	-5050.2266615197	-2321.39875653232	-3396.47547180923	-2540.45817089209	-3142.19322374148	1092.40454969697	1696.25021194619	-708.220310449131
GSM1920407	11D/6637	GSE74432	GPL13534	Whole blood	7796806156	R03C01	Male	10	26.7024229589256	13.7868550175194	13.7389350497472	0.26852664981874	Sotos	NSD1	hg19	Exons 15-19 deletion	NA	Exonic deletion	YES	NA	0.766042697598686	0.0623215306112769	0.0248278617792767	0.065118156291912	0.0806587590523156	0.00103099466653301	-8376.32193179136	21105.8149552557	-4036.54776903844	7163.31168314221	4099.59586587682	-1818.29401925627	-2678.61572085577	-1605.5003837534	4233.08304911737	-2146.92898700064	-935.670550714939	-667.868048627454	-1005.13100669107	-2026.59158343563	2120.07429734472	2639.4972989709	51.7445433964932
GSM1920408	11D/6718	GSE74432	GPL13534	Whole blood	7796806156	R02C01	Female	10	14.5912187491576	2.3267022200894	3.20253105547589	0.282569266615185	Sotos	NSD1	hg19	c.1716delC	p.Cys573Valfs*26	Frameshift	YES	NA	0.215349316795387	0.179784992875138	0.195177111904389	0.268743506991689	0.0393401027915719	0.101604968641826	-15654.07732598	15772.5069560841	-3455.81552683417	4334.38140778845	632.248447265664	-1441.1710734643	-2867.95516027169	-101.879492262572	-2627.78325997536	-2524.70231316185	-1209.52423771998	-1343.27630126114	182.654196477707	-828.263849545629	1565.15374143341	1459.42506029848	-605.126776802078
GSM1920409	A1208	GSE74432	GPL13534	Whole blood	8942297063	R02C02	Female	3.5	9.37183433573742	4.82439750835164	5.69433891956083	0.278805814369936	Sotos	NSD1	hg19	c.6454C>T	p.Arg2152*	Nonsense	YES	NA	0.384225931588112	0.282688270113329	0.147575160475055	0.149892522912692	0.0356181149108112	3.46944695195361e-18	-25375.8262153456	17631.0436518746	7518.70178433449	6207.85820257741	1743.524534157	-2443.35065958078	-509.177829304177	3258.49122049274	-3634.25541604809	-2556.90309404195	-1022.01820095497	1177.73169007536	2204.03297797069	-4698.0934179235	1327.89800483723	-1308.76633796485	-177.220580206751
GSM1920410	DL117330	GSE74432	GPL13534	Whole blood	8221924024	R05C01	Female	13.2	22.6726434766284	6.81531237095458	7.16395783961062	0.265790125014171	Sotos	NSD1	hg19	c.5445C>G	p.Tyr1815*	Nonsense	YES	NA	0.608787472873581	0.170304060878415	0.027675791859096	0.0873684158534384	0.0769782422002983	0.0288860163351718	14143.6928225543	22134.568342952	7075.48693284378	11160.5361839249	669.882821552221	-3913.26571189861	736.380685942576	5038.75800945113	-4165.3963811629	-5750.60763158178	-1687.11832869905	-717.948289375532	-375.389786276604	-5553.26800864406	320.967684647754	1199.50453767564	-609.615048177129
GSM1920411	DL122057	GSE74432	GPL13534	Whole blood	7497398001	R04C02	Male	3	7.03906816183801	-0.985957961831851	2.59641485923641	0.268823354561608	Sotos	NSD1	hg19	c.4843delT	p.Tyr1615Thrfs*27	Frameshift	YES	NA	0.206837292210445	0.384238198448032	0.0887757166639514	0.257248654610135	0.0364096696059278	0.0264904684615083	-28113.8997884403	-16651.9713592622	23306.3898776773	5229.31536202998	-6843.63777988313	-2939.12835960429	2780.76556410226	-183.988437651517	3579.94645335798	-3116.24114321283	5489.36089577363	-2038.15449193026	-4957.72773079955	-6581.09002438264	-2291.89884987274	-7.75099134840309	-138.082345095781
GSM1920412	DL151889	GSE74432	GPL13534	Whole blood	8221924024	R01C01	Male	2.2	15.1797237961719	8.29009703617238	9.22078783562138	0.259652310795252	Sotos	NSD1	hg19	NA	NA	Microdeletion	YES	microdeletion of distal 5q35.2	0.506966993525104	0.148311501033753	0.0824862692341395	0.168790361111335	0.0520538425106354	0.0413910325850324	-19021.8891275221	7296.4320532311	17088.729013774	4636.72765950053	-1620.19890618133	-3656.4372338852	3852.43208944835	4692.62610903655	3640.67970380491	-5287.88122196835	2532.5205522064	-289.944105732236	-1328.45652110699	-3617.9483634685	893.107537909864	2293.4889330215	-747.617706202702
GSM1920413	DL159249	GSE74432	GPL13534	Whole blood	8221924015	R05C02	Female	12	26.9093015955929	11.8631537569495	12.3568745538011	0.271681915313824	Sotos	NSD1	hg19	c.6349C>T	p.Arg2117*	Nonsense	YES	NA	0.516065247986307	0.19688037758062	0.0988648710444976	0.11049160115813	0.0563103125659964	0.0213875896644492	29575.9877185953	19263.1286076738	-1137.17737872541	13629.2088495771	-14.141947427302	-4582.81794578903	3635.55240076324	1454.95399689759	-4622.82799132732	-4006.92359663936	-2305.79046099981	-2496.93678004558	-2146.95759495554	-5065.69695124707	-249.381707402134	1565.96083873009	-1279.61167787146
GSM1920414	DL168744	GSE74432	GPL13534	Whole blood	8221924024	R06C01	Male	2.2	8.39958707131862	1.38019566851378	2.69697638141962	0.270435459928441	Sotos	NSD1	hg19	c.1492C>T	p.Arg498*	Nonsense	YES	NA	0.447085598318628	0.208204875614479	0.0567943370169909	0.170773415244879	0.117141773805024	0	25088.7412576877	25669.3478035451	5562.74607964909	11356.5572162981	5142.87193671761	-3391.96380879562	3513.85129788697	6217.38556150456	3593.17917754681	-2875.82354911655	-431.021338405029	51.5949332698636	-2736.61624035365	-5484.46124783106	1327.3546848822	4014.77738927564	-384.526559913625
GSM1920415	DL179067	GSE74432	GPL13534	Whole blood	7796806156	R01C01	Male	18	32.2385349815577	10.6214533994699	10.6191782670859	0.279808064213051	Sotos	NSD1	hg19	c.6454C>T	p.Arg2152*	Nonsense	YES	NA	0.566020782564444	0.153641613674809	0.113042574678356	0.0683174665126156	0.0359756490366098	0.0630019135331654	-30964.6541305212	10756.5905539623	5981.72570896731	8365.04429076191	2171.14627312446	-1496.34475940271	-1349.38632680979	660.471382891408	2902.68477592569	-3112.49997793181	1320.73798773303	500.421899456634	-1482.00274165515	-2782.72786795229	911.307099032566	3210.31780439801	-305.572916702847
GSM1920416	DL38402	GSE74432	GPL13534	Whole blood	8221924024	R04C01	Male	19.7	27.2553148405492	4.03024716731013	5.17611592934348	0.266783543215717	Sotos	NSD1	hg19	c.1583delA	p.Lys528Argfs*8	Frameshift	YES	NA	0.630929211726529	0.148287357681033	0.0132701590407991	0.121685478382287	0.0732405671627116	0.0125872260066396	9044.44001178378	16315.2078732537	10134.9558962939	10332.0730394616	3360.48959714383	-2456.66032172193	3068.73193392179	3421.77977683559	3940.4627560102	-4152.68520452589	826.710855808553	-223.066901900033	-2905.56036562366	-5031.59470626849	1627.92929243665	2374.57768823136	-42.0949397776672
GSM1920417	DL50448	GSE74432	GPL13534	Whole blood	8221924024	R01C02	Male	8	26.4658542258111	14.1938402866438	15.1288595045528	0.262225527078631	Sotos	NSD1	hg19	c.2014_2018delACAGA	p.Thr672Glufs*9	Frameshift	YES	NA	0.556499683817414	0.166359463606738	0.0215632916112919	0.12131849539622	0.0597079499493654	0.0745511156189704	-21381.8878356513	3511.8287524112	16328.6863617468	8543.09035542524	-743.311317382316	-3059.16007507757	3098.06090968913	3546.42337951159	4357.29239554198	-6868.13836178024	2224.11141295861	-0.51870688642887	-1153.40241207298	-3768.07622439912	376.691089129393	2254.36842362967	-573.260177130435
GSM1920418	DL50450	GSE74432	GPL13534	Whole blood	8221924024	R02C02	Male	41	67.3644217756363	24.0158317512671	24.5318806275785	0.261685937662342	Sotos	NSD1	hg19	c.2014_2018delACAGA	p.Thr672Glufs*9	Frameshift	YES	NA	0.642664306274422	0.165251372221229	0.00524710192617739	0.0609877206731173	0.0762177995891526	0.0454660472603492	-9042.55039131173	6606.63841252085	13512.0678539603	5887.03262100658	-582.199804098108	-3453.91169161069	4183.79352426689	2064.12640295037	3339.62363732138	-4235.61166710843	1956.42100865271	-245.800676305345	-1293.46271856532	-4088.13729052642	1139.72896516288	2587.09263973859	-1143.80081939987
GSM1920419	DL50452	GSE74432	GPL13534	Whole blood	8221924024	R02C01	Female	2	11.3449598472881	5.4502505697223	7.463462259279	0.271578069080362	Sotos	NSD1	hg19	c.2014_2018delACAGA	p.Thr672Glufs*9	Frameshift	YES	NA	0.500867940924249	0.18294234733331	0.0245882175051404	0.212663009914574	0.0340747679830475	0.0448637163396789	-7017.70654677093	8277.44985156303	13901.2087580692	9858.59429904554	-2051.79575462297	-4045.56333679482	415.830395703007	2739.655524896	-1766.63676073851	-6983.05262847719	-110.095853531031	-225.416706395591	-964.647807562328	-4484.47659532197	18.5310932661755	1796.15553052718	-346.729564239587
GSM1920420	DL76010	GSE74432	GPL13534	Whole blood	9376525060	R02C02	Female	1.6	6.24714849992114	3.12962483690552	5.42500353663749	0.270177887338172	Sotos	NSD1	hg19	c.1810C>T	p.Arg604*	Nonsense	YES	NA	0.329586480440516	0.259809547300369	0.0709186846272697	0.256078508502048	0.0625997396379944	0.0210070394918025	-32760.8417424796	16781.278219267	12315.4884922085	7208.57733939781	1049.41663132128	-3718.13821668719	121.745357688556	590.055158929683	-2922.00396547099	-2431.22988957308	-1668.20355948678	-480.953448300084	794.602808878389	-2520.83716230337	131.012789380151	-786.920660545211	-577.606936768532
GSM1920422	DL89813	GSE74432	GPL13534	Whole blood	8221924024	R03C01	Male	10.6	30.8267058673356	15.9042702787766	14.2484884439286	0.266425069072493	Sotos	NSD1	hg19	c.1801A>T	p.Lys601*	Nonsense	YES	NA	0.403480374236199	0.0991087007379116	0.188787604534611	0.095407114053586	0.0841382506357024	0.12907795580199	7668.89023488244	13481.6353348114	8472.78562726096	11800.9654136804	2790.97801911617	-3674.05985025286	3415.88937908783	3186.55185499637	3829.58050050256	-4818.96169144494	640.911022860073	67.2758334468917	-1554.31118199023	-4501.49697078545	854.739413278678	2961.8587504708	58.1596561522166
GSM1920423	DL94609	GSE74432	GPL13534	Whole blood	8221924015	R04C02	Male	20	41.3829645244079	17.2436431790761	17.2821590388022	0.267854853475701	Sotos	NSD1	hg19	c.4977_4978insG	p.Arg1660Alafs*13	Frameshift	YES	NA	0.587056493200823	0.142295504568464	0.0617818228384396	0.070104015112845	0.0807539687900477	0.0570645340288339	26203.3271890896	14482.313996149	548.275739154361	14482.4776035282	2712.46609092522	-4350.21041498689	4492.79728402816	894.986420599931	4725.97837342186	-3403.36561997946	-533.446645849251	-289.571766292205	-2922.14734445649	-4830.87612413089	307.408629357292	4106.16153649674	252.780999666042
GSM1920454	DL208122	GSE74432	GPL13534	Whole blood	8942297082	R01C02	Male	2	9.83036952980333	4.83205755235584	6.82445400639257	0.270868794543869	Sotos	NSD1	hg19	c.6437G>C	p.Cys2146Ser	Missense	YES_predicted	NA	0.380916680398697	0.251798377599022	0.117137793835892	0.217011345172305	0.0331358029940833	0	-33529.9577634367	12407.1251448645	10633.2307152051	8436.91324259186	2437.43283090829	-2498.73960057539	2091.94452533383	2138.79778457877	2840.43582587457	-3196.79723451846	971.731955206173	465.980038151567	436.831453627956	-3659.59065319929	-42.5129933861693	831.202035648884	-657.899467732013
GSM1920456	DL199861	GSE74432	GPL13534	Whole blood	8942297082	R05C01	Male	7	29.078867300573	20.0667384956976	19.5964231465012	0.273330281718586	Sotos	NSD1	hg19	c.6412T>C	p.Cys2138Arg	Missense	YES_predicted	NA	0.403448190724899	0.138076987118862	0.168768505697727	0.149015461044012	0.0332958214449556	0.107395033969545	-4521.93410877492	30269.1871653689	-4080.96905880129	12623.7286395477	8304.31499775842	-3974.24839709775	1611.37937531396	352.480439325854	2661.68159990687	-711.191513901004	-1121.51817376222	456.210050204292	196.427912098589	-4049.43497757396	1762.60357086615	687.687756013883	-437.146424762483
GSM1920447	A123W	GSE74432	GPL13534	Whole blood	8221916168	R03C02	Male	30	40.6786865003046	8.19693605584291	9.6925954146576	0.28710684333283	Weaver	EZH2	hg19	c.457_459delTAT	p.Tyr153del	In-frame deletion	YES	NA	0.468074271768602	0.321390495369556	0.0656409034227037	0.064935880067976	0.0485568006108054	0.031401648760357	439.900748410823	12635.4020338201	10634.6888806858	5263.96239907904	88.4226862405842	-2827.26712422498	4724.7075402889	1162.32886120941	2369.00957800775	-1581.03530989188	678.931927479579	-1090.28444390622	-784.988398281818	-4710.99231609558	1490.91740512989	3078.09624207365	-1681.99209973773
GSM1920448	A134W	GSE74432	GPL13534	Whole blood	8221916168	R04C02	Female	10.9167	17.2862693143768	3.08582234757742	2.5242147141293	0.286693818211776	Weaver	EZH2	hg19	c.2080C>T	p.His694Tyr	Missense	YES	NA	0.494510332946155	0.205242506159573	0.18124686608821	0.058028416204534	0.0609718786015281	0	8279.27686471226	12822.2234699599	8785.51569817367	10517.0122743985	-1611.7449200714	-3872.2911748095	1034.93270634665	1853.57756858402	-3359.84102081965	-5825.53777525632	-923.180462446069	-1740.26969733604	-697.089624704341	-4834.72227438452	544.167414782124	2147.06911088161	-1296.75169410168
GSM1920449	A1359	GSE74432	GPL13534	Whole blood	8942297115	R03C01	Male	2.5833	2.61110364328212	-2.24652393125148	-0.164035443921905	0.298167917079192	Weaver	EZH2	hg19	c.2050C>T	p.Arg684Cys	Missense	YES	NA	0.245514429127455	0.298583364631602	0.172653705082526	0.260409997290822	0.0228385038675949	0	-22866.9422492633	15803.2523397803	4252.05796009287	14737.113609826	5161.20961131514	-3915.07872234304	1986.92284014313	1998.72899536977	2253.4451581402	-832.195853177105	104.246131376373	2411.57565236622	684.27224079324	-6391.01962662706	1594.49821345677	-176.306971890485	39.3845262229205
GSM1920450	A212	GSE74432	GPL13534	Whole blood	3999834026	R06C02	Female	17	7.87060863439575	-8.81397570587266	-8.63362637332543	0.281635838522714	Weaver	EZH2	hg19	c.398A>G	p.Tyr133Cys	Missense	YES	NA	0.412461143784646	0.239012652930533	0.117018908271527	0.103259685127846	0.0610796125524869	0.0671679973329604	-44614.8978284926	2767.37381857045	-20322.9260274739	1525.99300305549	4302.20971351882	-4072.4393208315	-3166.48702833423	-1151.51689431363	-4529.13072327588	992.631991355721	-1055.80401169742	859.759532987821	-2973.6068191485	-673.172882792402	492.718423568497	-2007.88304569424	-758.542479507396
GSM1920451	F0123	GSE74432	GPL13534	Whole blood	8942297063	R01C01	Male	15.4167	18.0400358385842	-0.277046824640269	-0.385865272482928	0.285239804063343	Weaver	EZH2	hg19	c.553G>C	p.Asp185His	Missense	YES	NA	0.532232254440449	0.198002367609282	0.0880896077872773	0.0509074490827138	0.0796979903008732	0.0510703307794048	-35007.3872700169	15288.283912193	16025.9488538589	4192.45338002479	3521.40077577813	-1806.59024600907	3114.06217730582	3696.05701200193	-0.856678564319717	929.998802335531	1422.7226202705	-588.270877705114	848.520028191205	-1448.22506011834	-304.631565801709	1136.52189670388	-1279.72950604118
GSM1920452	A117	GSE74432	GPL13534	Whole blood	8221924015	R05C01	Female	19.75	21.094592509548	-1.42905058036228	-1.32591609253959	0.290242794784977	Weaver	EZH2	hg19	c.394C>T	p.Pro132Ser	Missense	YES	NA	0.560372726518256	0.189612970294778	0.0888787755636275	0.0625474067136907	0.0467410199016443	0.0518471010080036	19741.5372418199	19252.8088926128	5582.44997250661	11401.1130940913	203.34179717315	-4590.63894739076	2776.20537479823	3593.44550633098	-4342.185105238	-4493.08085624527	-1817.56989745746	-2178.92218656307	-2236.49896929713	-4361.44925096014	447.710326480002	1525.86261196436	-735.883303360798
GSM1920453	DL129940	GSE74432	GPL13534	Whole blood	9647450117	R01C02	Male	43	42.3772108478745	-1.60021358323561	0.0920779781758867	0.277192871064602	Weaver	EZH2	hg19	c.1876G>A	p.Val626Met	Missense	YES	NA	0.580801873936614	0.245533994349586	0.0405482395571713	0.0848120589215351	0.0483038332350931	0	-64653.6371463139	128.303261367439	2587.04082763358	3356.19957960804	961.478068646973	-1803.28051370868	-85.685065425407	242.753646295937	944.856511197658	-898.999125197958	1247.58632469218	1380.07718770335	-1941.64704045614	-716.453352402574	205.83625869686	765.49229911095	690.782005299933
