# Supplementary material for: Screening for genes that accelerate the epigenetic aging clock in humans reveals a role for the H3K36 methyltransferase NSD1
Source: Genome Biol. 2019 Aug 14;20:146. doi: 10.1186/s13059-019-1753-9 (PMC6693144; doi:10.1186/s13059-019-1753-9)
Supplement: Supplementary file 4 — Information about the different blood cell type deconvolution strategies that were benchmarked against the gold standard dataset (GSE77797). (XLSX 13 kb) [file 13059_2019_1753_MOESM4_ESM.xlsx]

## Sheet: minfi_estimateCellCounts
Name	minfi
Gold-standard preprocessing*	SQN		*SQN is performed together on sample and reference at the same time
Reference preprocessing*	SQN
Probes in reference	600
Algorithm	Houseman CP/QP
Implementation	minfi::estimateCellCounts
Mean RMSE	2.32464
Mean MAE	2.01365
Mean R^2	0.947258

## Sheet: EpiDISH_centDHSbloodDMC.m
Name	dhs_dif1_houseman	dhs_NB_houseman	dhs_dif2_houseman	dhs_NFB_houseman	dhs_dif1_cibersort	dhs_NB_cibersort	dhs_dif2_cibersort	dhs_NFB_cibersort	dhs_dif1_rpc	dhs_NB_rpc	dhs_dif2_rpc	dhs_NFB_rpc
Gold-standard preprocessing	Noob+BMIQ	Noob+BMIQ	Noob+Filtering+BMIQ	Noob+Filtering+BMIQ	Noob+BMIQ	Noob+BMIQ	Noob+Filtering+BMIQ	Noob+Filtering+BMIQ	Noob+BMIQ	Noob+BMIQ	Noob+Filtering+BMIQ	Noob+Filtering+BMIQ
Reference preprocessing	Default	Noob+BMIQ	Default	Noob+Filtering+BMIQ	Default	Noob+BMIQ	Default	Noob+Filtering+BMIQ	Default	Noob+BMIQ	Default	Noob+Filtering+BMIQ
Probes in reference	333	333	316	316	333	333	316	316	333	333	316	316
Algorithm	Houseman CP/QP	Houseman CP/QP	Houseman CP/QP	Houseman CP/QP	CIBERSORT	CIBERSORT	CIBERSORT	CIBERSORT	RPC	RPC	RPC	RPC
Implementation	EpiDISH::epidish	EpiDISH::epidish	EpiDISH::epidish	EpiDISH::epidish	EpiDISH::epidish	EpiDISH::epidish	EpiDISH::epidish	EpiDISH::epidish	EpiDISH::epidish	EpiDISH::epidish	EpiDISH::epidish	EpiDISH::epidish
Mean RMSE	4.80394	4.93984	6.17307	6.11937	2.39139	2.85783	2.9751	3.06843	2.04207	2.52887	2.96528	3.07554
Mean MAE	3.84302	4.1559	5.24692	5.31852	1.9502	2.38327	2.4714	2.54035	1.70323	2.16893	2.38869	2.52655
Mean R^2	0.778326	0.806206	0.77789	0.781563	0.870222	0.84534	0.855189	0.857105	0.887304	0.870476	0.87216	0.86107

## Sheet: IDOL_450K
Name	idol_NB_houseman	idol_NFB_houseman	idol_NB_cibersort	idol_NFB_cibersort	idol_NB_rpc	idol_NFB_rpc
Gold-standard preprocessing	Noob+BMIQ	Noob+Filtering+BMIQ	Noob+BMIQ	Noob+Filtering+BMIQ	Noob+BMIQ	Noob+Filtering+BMIQ
Reference preprocessing	Noob+BMIQ	Noob+Filtering+BMIQ	Noob+BMIQ	Noob+Filtering+BMIQ	Noob+BMIQ	Noob+Filtering+BMIQ
Probes in reference	300	281	300	281	300	281
Algorithm	Houseman CP/QP	Houseman CP/QP	CIBERSORT	CIBERSORT	RPC	RPC
Implementation	EpiDISH::epidish	EpiDISH::epidish	EpiDISH::epidish	EpiDISH::epidish	EpiDISH::epidish	EpiDISH::epidish
Mean RMSE	2.03469	1.92697	2.19972	1.98183	2.25997	2.01219
Mean MAE	1.6778	1.54977	1.79578	1.62157	1.88124	1.62884
Mean R^2	0.96321	0.967181	0.962573	0.970443	0.967943	0.969167
